# Supplementary material for: Beyond Templates and BERT: Headword-centric parsing for semantic question answering in non-english financial domains
Source: PLoS One. 2026 May 4;21(5):e0347261. doi: 10.1371/journal.pone.0347261 (PMC13138744; doi:10.1371/journal.pone.0347261)
Supplement: S1 File — (JSON) [file pone.0347261.s001.json]

{"_source":{"uri":"http://dbpedia.org/property/name"	label:"Name"}}
{"_source":{"uri":"http://dbpedia.org/property/name"	label:"Bezeichnung"}}
{"_source":{"uri":"http://dbpedia.org/property/name"	label:"Begriff"}}
{"_source":{"uri":"http://dbpedia.org/property/name"	label:"Name"}}
{"_source":{"uri":"http://dbpedia.org/property/name"	label:"Begrifflichkeit"}}
{"_source":{"uri":"http://dbpedia.org/property/name"	label:"Bezeichner (Linguistik)"}}
{"_source":{"uri":"http://dbpedia.org/property/name"	label:"Designator"}}
{"_source":{"uri":"http://dbpedia.org/property/name"	label:"(das richtige) Wort für"}}
{"_source":{"uri":"http://dbpedia.org/ontology/thumbnail"	label:"Miniaturansicht"}}
{"_source":{"uri":"http://dbpedia.org/ontology/wikiPageID"	label:"Wikipage-Seiten-ID"}}
{"_source":{"uri":"http://dbpedia.org/ontology/wikiPageRevisionID"	label:"Wikipage Revisions-ID"}}
{"_source":{"uri":"http://dbpedia.org/ontology/wikiPageWikiLink"	label:"Link von einer Wikipage zu einer anderen Wikipage"}}
{"_source":{"uri":"http://dbpedia.org/ontology/wikiPageExternalLink"	label:"Link von einer Wikipage zu einer externen Seite"}}
{"_source":{"uri":"http://dbpedia.org/ontology/location"	label:"Lage"}}
{"_source":{"uri":"http://dbpedia.org/ontology/location"	label:"Decke"}}
{"_source":{"uri":"http://dbpedia.org/ontology/location"	label:"Hülle"}}
{"_source":{"uri":"http://dbpedia.org/ontology/location"	label:"Hülse"}}
{"_source":{"uri":"http://dbpedia.org/ontology/location"	label:"Lage"}}
{"_source":{"uri":"http://dbpedia.org/ontology/location"	label:"Schale"}}
{"_source":{"uri":"http://dbpedia.org/ontology/location"	label:"Schicht"}}
{"_source":{"uri":"http://dbpedia.org/property/areaServed"	label:"Bereich serviert"}}
{"_source":{"uri":"http://dbpedia.org/property/c"	label:"c"}}
{"_source":{"uri":"http://dbpedia.org/property/c"	label:"C"}}
{"_source":{"uri":"http://dbpedia.org/property/c"	label:"Celsius"}}
{"_source":{"uri":"http://dbpedia.org/property/c"	label:"Grad"}}
{"_source":{"uri":"http://dbpedia.org/property/c"	label:"Grad Celsius"}}
{"_source":{"uri":"http://dbpedia.org/property/callsign"	label:"Rufzeichen"}}
{"_source":{"uri":"http://dbpedia.org/property/callsign"	label:"Ausrufezeichen"}}
{"_source":{"uri":"http://dbpedia.org/property/callsign"	label:"Ausrufungszeichen"}}
{"_source":{"uri":"http://dbpedia.org/property/callsign"	label:"Ausrufzeichen"}}
{"_source":{"uri":"http://dbpedia.org/property/callsign"	label:"Rufzeichen"}}
{"_source":{"uri":"http://dbpedia.org/property/caption"	label:"Bildbeschriftung"}}
{"_source":{"uri":"http://dbpedia.org/property/country"	label:"Land"}}
{"_source":{"uri":"http://dbpedia.org/property/country"	label:"Boden"}}
{"_source":{"uri":"http://dbpedia.org/property/country"	label:"Grund"}}
{"_source":{"uri":"http://dbpedia.org/property/country"	label:"Grund und Boden"}}
{"_source":{"uri":"http://dbpedia.org/property/country"	label:"Land"}}
{"_source":{"uri":"http://dbpedia.org/property/defunct"	label:"verstorben"}}
{"_source":{"uri":"http://dbpedia.org/property/defunct"	label:"aus dem Leben geschieden"}}
{"_source":{"uri":"http://dbpedia.org/property/defunct"	label:"dahingegangen"}}
{"_source":{"uri":"http://dbpedia.org/property/defunct"	label:"dahingeschieden"}}
{"_source":{"uri":"http://dbpedia.org/property/defunct"	label:"draußen geblieben"}}
{"_source":{"uri":"http://dbpedia.org/property/defunct"	label:"(seinen Verletzungen) erlegen"}}
{"_source":{"uri":"http://dbpedia.org/property/defunct"	label:"gefallen"}}
{"_source":{"uri":"http://dbpedia.org/property/defunct"	label:"gestorben"}}
{"_source":{"uri":"http://dbpedia.org/property/defunct"	label:"hat uns verlassen"}}
{"_source":{"uri":"http://dbpedia.org/property/defunct"	label:"(nur) mit den Füßen zuerst"}}
{"_source":{"uri":"http://dbpedia.org/property/defunct"	label:"mit jemandem ist es aus"}}
{"_source":{"uri":"http://dbpedia.org/property/defunct"	label:"nicht mehr sein"}}
{"_source":{"uri":"http://dbpedia.org/property/defunct"	label:"nicht mehr unter den Lebenden"}}
{"_source":{"uri":"http://dbpedia.org/property/defunct"	label:"nicht mehr unter uns (weilen)"}}
{"_source":{"uri":"http://dbpedia.org/property/defunct"	label:"selig (nachgestellt)"}}
{"_source":{"uri":"http://dbpedia.org/property/defunct"	label:"seligen Angedenkens (nachgestellt)"}}
{"_source":{"uri":"http://dbpedia.org/property/defunct"	label:"seligen Gedenkens (nachgestellt)"}}
{"_source":{"uri":"http://dbpedia.org/property/defunct"	label:"tot"}}
{"_source":{"uri":"http://dbpedia.org/property/defunct"	label:"tot und begraben"}}
{"_source":{"uri":"http://dbpedia.org/property/defunct"	label:"verschieden"}}
{"_source":{"uri":"http://dbpedia.org/property/defunct"	label:"verstorben"}}
{"_source":{"uri":"http://dbpedia.org/property/defunct"	label:"von uns gegangen"}}
{"_source":{"uri":"http://dbpedia.org/property/defunct"	label:"verblichen"}}
{"_source":{"uri":"http://dbpedia.org/property/defunct"	label:"draufgegangen (bei)"}}
{"_source":{"uri":"http://dbpedia.org/property/defunct"	label:"gehimmelt"}}
{"_source":{"uri":"http://dbpedia.org/property/defunct"	label:"unterm Torf"}}
{"_source":{"uri":"http://dbpedia.org/property/defunct"	label:"weg vom Fenster"}}
{"_source":{"uri":"http://dbpedia.org/property/defunct"	label:"(jemand) hat es hinter sich"}}
{"_source":{"uri":"http://dbpedia.org/property/destinations"	label:"Ziele"}}
{"_source":{"uri":"http://dbpedia.org/property/destinations"	label:"Anforderungen"}}
{"_source":{"uri":"http://dbpedia.org/property/destinations"	label:"Erwartungen"}}
{"_source":{"uri":"http://dbpedia.org/property/destinations"	label:"Ziele"}}
{"_source":{"uri":"http://dbpedia.org/property/distributor"	label:"Verteiler"}}
{"_source":{"uri":"http://dbpedia.org/property/distributor"	label:"Abroller"}}
{"_source":{"uri":"http://dbpedia.org/property/distributor"	label:"Austeiler"}}
{"_source":{"uri":"http://dbpedia.org/property/distributor"	label:"Spender"}}
{"_source":{"uri":"http://dbpedia.org/property/distributor"	label:"Verteiler"}}
{"_source":{"uri":"http://dbpedia.org/property/fate"	label:"Schicksal"}}
{"_source":{"uri":"http://dbpedia.org/property/fate"	label:"Bestimmung"}}
{"_source":{"uri":"http://dbpedia.org/property/fate"	label:"Fatum"}}
{"_source":{"uri":"http://dbpedia.org/property/fate"	label:"Fügung"}}
{"_source":{"uri":"http://dbpedia.org/property/fate"	label:"Geschick"}}
{"_source":{"uri":"http://dbpedia.org/property/fate"	label:"Karma (buddh.)"}}
{"_source":{"uri":"http://dbpedia.org/property/fate"	label:"Kismet (islam.)"}}
{"_source":{"uri":"http://dbpedia.org/property/fate"	label:"Los"}}
{"_source":{"uri":"http://dbpedia.org/property/fate"	label:"Prädestination"}}
{"_source":{"uri":"http://dbpedia.org/property/fate"	label:"Schicksal"}}
{"_source":{"uri":"http://dbpedia.org/property/fate"	label:"Schickung"}}
{"_source":{"uri":"http://dbpedia.org/property/fate"	label:"Vorbestimmung"}}
{"_source":{"uri":"http://dbpedia.org/property/fate"	label:"Vorherbestimmung"}}
{"_source":{"uri":"http://dbpedia.org/property/fate"	label:"Vorsehung"}}
{"_source":{"uri":"http://dbpedia.org/property/fate"	label:"Zufall"}}
{"_source":{"uri":"http://dbpedia.org/property/focus"	label:"Fokus"}}
{"_source":{"uri":"http://dbpedia.org/property/focus"	label:"Brennpunkt"}}
{"_source":{"uri":"http://dbpedia.org/property/focus"	label:"Fokus"}}
{"_source":{"uri":"http://dbpedia.org/property/formerName"	label:"früherer Name"}}
{"_source":{"uri":"http://dbpedia.org/property/formerNames"	label:"ehemalige Namen"}}
{"_source":{"uri":"http://dbpedia.org/property/foundation"	label:"Stiftung"}}
{"_source":{"uri":"http://dbpedia.org/property/foundation"	label:"Dotierung"}}
{"_source":{"uri":"http://dbpedia.org/property/foundation"	label:"Gabe"}}
{"_source":{"uri":"http://dbpedia.org/property/foundation"	label:"Schenkung"}}
{"_source":{"uri":"http://dbpedia.org/property/foundation"	label:"Stiftung"}}
{"_source":{"uri":"http://dbpedia.org/property/founded"	label:"Gegründet"}}
{"_source":{"uri":"http://dbpedia.org/property/foundedDate"	label:"Gründungsdatum"}}
{"_source":{"uri":"http://dbpedia.org/property/founder"	label:"Gründer"}}
{"_source":{"uri":"http://dbpedia.org/property/founder"	label:"Begründer"}}
{"_source":{"uri":"http://dbpedia.org/property/founder"	label:"Erschaffer"}}
{"_source":{"uri":"http://dbpedia.org/property/founder"	label:"Gründer"}}
{"_source":{"uri":"http://dbpedia.org/property/founder"	label:"Gründervater"}}
{"_source":{"uri":"http://dbpedia.org/property/founder"	label:"Gründungsvater"}}
{"_source":{"uri":"http://dbpedia.org/property/founder"	label:"Mutter"}}
{"_source":{"uri":"http://dbpedia.org/property/founder"	label:"Schöpfer"}}
{"_source":{"uri":"http://dbpedia.org/property/founder"	label:"Vater"}}
{"_source":{"uri":"http://dbpedia.org/property/founders"	label:"Gründer"}}
{"_source":{"uri":"http://dbpedia.org/property/founders"	label:"Begründer"}}
{"_source":{"uri":"http://dbpedia.org/property/founders"	label:"Erschaffer"}}
{"_source":{"uri":"http://dbpedia.org/property/founders"	label:"Gründer"}}
{"_source":{"uri":"http://dbpedia.org/property/founders"	label:"Gründervater"}}
{"_source":{"uri":"http://dbpedia.org/property/founders"	label:"Gründungsvater"}}
{"_source":{"uri":"http://dbpedia.org/property/founders"	label:"Mutter"}}
{"_source":{"uri":"http://dbpedia.org/property/founders"	label:"Schöpfer"}}
{"_source":{"uri":"http://dbpedia.org/property/founders"	label:"Vater"}}
{"_source":{"uri":"http://dbpedia.org/property/genre"	label:"Genre"}}
{"_source":{"uri":"http://dbpedia.org/property/genre"	label:"Art"}}
{"_source":{"uri":"http://dbpedia.org/property/genre"	label:"Gattung"}}
{"_source":{"uri":"http://dbpedia.org/property/genre"	label:"Genre"}}
{"_source":{"uri":"http://dbpedia.org/property/genre"	label:"Kategorie"}}
{"_source":{"uri":"http://dbpedia.org/property/genre"	label:"Klasse"}}
{"_source":{"uri":"http://dbpedia.org/property/genre"	label:"Rubrik"}}
{"_source":{"uri":"http://dbpedia.org/property/genre"	label:"Sorte"}}
{"_source":{"uri":"http://dbpedia.org/property/genre"	label:"Typ"}}
{"_source":{"uri":"http://dbpedia.org/property/genre"	label:"Format"}}
{"_source":{"uri":"http://dbpedia.org/property/genre"	label:"Klade"}}
{"_source":{"uri":"http://dbpedia.org/property/genre"	label:"Spezies"}}
{"_source":{"uri":"http://dbpedia.org/property/genre"	label:"Taxon"}}
{"_source":{"uri":"http://dbpedia.org/property/genre"	label:"Couleur"}}
{"_source":{"uri":"http://dbpedia.org/property/genre"	label:"Rubrum"}}
{"_source":{"uri":"http://dbpedia.org/property/headquarters"	label:"Hauptquartier"}}
{"_source":{"uri":"http://dbpedia.org/property/headquarters"	label:"Hauptgeschäftsstelle"}}
{"_source":{"uri":"http://dbpedia.org/property/headquarters"	label:"Hauptniederlassung"}}
{"_source":{"uri":"http://dbpedia.org/property/headquarters"	label:"Hauptquartier"}}
{"_source":{"uri":"http://dbpedia.org/property/headquarters"	label:"Hauptsitz"}}
{"_source":{"uri":"http://dbpedia.org/property/headquarters"	label:"Hauptstelle"}}
{"_source":{"uri":"http://dbpedia.org/property/headquarters"	label:"Headquarter"}}
{"_source":{"uri":"http://dbpedia.org/property/headquarters"	label:"Mutterhaus"}}
{"_source":{"uri":"http://dbpedia.org/property/headquarters"	label:"Muttersitz"}}
{"_source":{"uri":"http://dbpedia.org/property/headquarters"	label:"Stammhaus"}}
{"_source":{"uri":"http://dbpedia.org/property/headquarters"	label:"Stammsitz"}}
{"_source":{"uri":"http://dbpedia.org/property/headquarters"	label:"Zentrale"}}
{"_source":{"uri":"http://dbpedia.org/property/homepage"	label:"Startseite"}}
{"_source":{"uri":"http://dbpedia.org/property/homepage"	label:"Einstiegsseite"}}
{"_source":{"uri":"http://dbpedia.org/property/homepage"	label:"Frontpage"}}
{"_source":{"uri":"http://dbpedia.org/property/homepage"	label:"Hauptseite"}}
{"_source":{"uri":"http://dbpedia.org/property/homepage"	label:"Homepage"}}
{"_source":{"uri":"http://dbpedia.org/property/homepage"	label:"Indexseite"}}
{"_source":{"uri":"http://dbpedia.org/property/homepage"	label:"Leitseite"}}
{"_source":{"uri":"http://dbpedia.org/property/homepage"	label:"Startseite"}}
{"_source":{"uri":"http://dbpedia.org/property/homepage"	label:"Titelseite"}}
{"_source":{"uri":"http://dbpedia.org/property/hqLocationCity"	label:"Hauptsitz Stadt"}}
{"_source":{"uri":"http://dbpedia.org/property/imageCaption"	label:"Bildbeschreibung"}}
{"_source":{"uri":"http://dbpedia.org/property/imageSize"	label:"Bildgröße"}}
{"_source":{"uri":"http://dbpedia.org/property/industry"	label:"Industrie"}}
{"_source":{"uri":"http://dbpedia.org/property/industry"	label:"Branche"}}
{"_source":{"uri":"http://dbpedia.org/property/industry"	label:"Gewerbe"}}
{"_source":{"uri":"http://dbpedia.org/property/industry"	label:"Industrie"}}
{"_source":{"uri":"http://dbpedia.org/property/industry"	label:"Industriezweig"}}
{"_source":{"uri":"http://dbpedia.org/property/industry"	label:"Sparte"}}
{"_source":{"uri":"http://dbpedia.org/property/industry"	label:"Wirtschaftszweig"}}
{"_source":{"uri":"http://dbpedia.org/property/j"	label:"j"}}
{"_source":{"uri":"http://dbpedia.org/property/keyPeople"	label:"Schlüsselpersonen"}}
{"_source":{"uri":"http://dbpedia.org/property/labels"	label:"Etiketten"}}
{"_source":{"uri":"http://dbpedia.org/property/location"	label:"Ort"}}
{"_source":{"uri":"http://dbpedia.org/property/location"	label:"Lage"}}
{"_source":{"uri":"http://dbpedia.org/property/location"	label:"Lokalität"}}
{"_source":{"uri":"http://dbpedia.org/property/location"	label:"Ort"}}
{"_source":{"uri":"http://dbpedia.org/property/location"	label:"Position"}}
{"_source":{"uri":"http://dbpedia.org/property/location"	label:"Punkt"}}
{"_source":{"uri":"http://dbpedia.org/property/location"	label:"Standort"}}
{"_source":{"uri":"http://dbpedia.org/property/location"	label:"Stätte"}}
{"_source":{"uri":"http://dbpedia.org/property/location"	label:"Stelle"}}
{"_source":{"uri":"http://dbpedia.org/property/location"	label:"Fleck"}}
{"_source":{"uri":"http://dbpedia.org/property/location"	label:"Location"}}
{"_source":{"uri":"http://dbpedia.org/property/locationCity"	label:"Standort Stadt"}}
{"_source":{"uri":"http://dbpedia.org/property/locationCountry"	label:"Standort Land"}}
{"_source":{"uri":"http://dbpedia.org/property/locations"	label:"Standorte"}}
{"_source":{"uri":"http://dbpedia.org/property/logo"	label:"Logo"}}
{"_source":{"uri":"http://dbpedia.org/property/logo"	label:"Firmenlogo"}}
{"_source":{"uri":"http://dbpedia.org/property/logo"	label:"Firmensignet"}}
{"_source":{"uri":"http://dbpedia.org/property/logo"	label:"Firmenzeichen"}}
{"_source":{"uri":"http://dbpedia.org/property/logo"	label:"Logo"}}
{"_source":{"uri":"http://dbpedia.org/property/logo"	label:"Unternehmenslogo"}}
{"_source":{"uri":"http://dbpedia.org/property/logo"	label:"Wort-/Bildmarke"}}
{"_source":{"uri":"http://dbpedia.org/property/logo"	label:"Wortmarke"}}
{"_source":{"uri":"http://dbpedia.org/property/logo"	label:"Bildmarke"}}
{"_source":{"uri":"http://dbpedia.org/property/logo"	label:"Signet"}}
{"_source":{"uri":"http://dbpedia.org/property/logoCaption"	label:"Logo-Beschriftung"}}
{"_source":{"uri":"http://dbpedia.org/property/logoSize"	label:"Logo Größe"}}
{"_source":{"uri":"http://dbpedia.org/property/numEmployees"	label:"Anzahl Mitarbeiter"}}
{"_source":{"uri":"http://dbpedia.org/property/numLocations"	label:"Anzahl Standorte"}}
{"_source":{"uri":"http://dbpedia.org/property/operator"	label:"Operator"}}
{"_source":{"uri":"http://dbpedia.org/property/operator"	label:"Rechenzeichen"}}
{"_source":{"uri":"http://dbpedia.org/property/operator"	label:"arithmetischer Operator"}}
{"_source":{"uri":"http://dbpedia.org/property/operator"	label:"mathematischer Operator"}}
{"_source":{"uri":"http://dbpedia.org/property/operator"	label:"Operator"}}
{"_source":{"uri":"http://dbpedia.org/property/owner"	label:"Inhaber"}}
{"_source":{"uri":"http://dbpedia.org/property/owner"	label:"Besitzer"}}
{"_source":{"uri":"http://dbpedia.org/property/owner"	label:"Eigentümer"}}
{"_source":{"uri":"http://dbpedia.org/property/owner"	label:"Eigner"}}
{"_source":{"uri":"http://dbpedia.org/property/owner"	label:"Inh."}}
{"_source":{"uri":"http://dbpedia.org/property/owner"	label:"Inhaber"}}
{"_source":{"uri":"http://dbpedia.org/property/owner"	label:"Träger"}}
{"_source":{"uri":"http://dbpedia.org/property/owners"	label:"Besitzer"}}
{"_source":{"uri":"http://dbpedia.org/property/owners"	label:"Besitzer"}}
{"_source":{"uri":"http://dbpedia.org/property/owners"	label:"Eigentümer"}}
{"_source":{"uri":"http://dbpedia.org/property/owners"	label:"Eigner"}}
{"_source":{"uri":"http://dbpedia.org/property/owners"	label:"Inh."}}
{"_source":{"uri":"http://dbpedia.org/property/owners"	label:"Inhaber"}}
{"_source":{"uri":"http://dbpedia.org/property/owners"	label:"Träger"}}
{"_source":{"uri":"http://dbpedia.org/property/p"	label:"p"}}
{"_source":{"uri":"http://dbpedia.org/property/parent"	label:"Elternteil"}}
{"_source":{"uri":"http://dbpedia.org/property/parent"	label:"Elternteil"}}
{"_source":{"uri":"http://dbpedia.org/property/parent"	label:"Erziehungsberechtigte(r)"}}
{"_source":{"uri":"http://dbpedia.org/property/parent"	label:"Sorgeberechtigte(r)"}}
{"_source":{"uri":"http://dbpedia.org/property/parent"	label:"Elter"}}
{"_source":{"uri":"http://dbpedia.org/property/parent"	label:"(ein) Vater bzw. eine Mutter"}}
{"_source":{"uri":"http://dbpedia.org/property/predecessor"	label:"Vorgänger"}}
{"_source":{"uri":"http://dbpedia.org/property/predecessor"	label:"geistiger Vater"}}
{"_source":{"uri":"http://dbpedia.org/property/predecessor"	label:"Vorgänger"}}
{"_source":{"uri":"http://dbpedia.org/property/predecessor"	label:"Vorläufer"}}
{"_source":{"uri":"http://dbpedia.org/property/predecessor"	label:"Wegbereiter"}}
{"_source":{"uri":"http://dbpedia.org/property/products"	label:"Produkte"}}
{"_source":{"uri":"http://dbpedia.org/property/purpose"	label:"Zweck"}}
{"_source":{"uri":"http://dbpedia.org/property/purpose"	label:"Absicht"}}
{"_source":{"uri":"http://dbpedia.org/property/purpose"	label:"Vorsatz"}}
{"_source":{"uri":"http://dbpedia.org/property/purpose"	label:"Ziel"}}
{"_source":{"uri":"http://dbpedia.org/property/purpose"	label:"Zweck"}}
{"_source":{"uri":"http://dbpedia.org/property/purpose"	label:"Intention"}}
{"_source":{"uri":"http://dbpedia.org/property/revenue"	label:"Einnahmen"}}
{"_source":{"uri":"http://dbpedia.org/property/revenue"	label:"Einkommen"}}
{"_source":{"uri":"http://dbpedia.org/property/revenue"	label:"Einkommensquelle"}}
{"_source":{"uri":"http://dbpedia.org/property/revenue"	label:"Einkünfte"}}
{"_source":{"uri":"http://dbpedia.org/property/revenue"	label:"Einnahmen"}}
{"_source":{"uri":"http://dbpedia.org/property/revenue"	label:"Verdienst"}}
{"_source":{"uri":"http://dbpedia.org/property/s"	label:"s"}}
{"_source":{"uri":"http://dbpedia.org/property/s"	label:"S."}}
{"_source":{"uri":"http://dbpedia.org/property/s"	label:"Seite"}}
{"_source":{"uri":"http://dbpedia.org/property/serviceType"	label:"Servicetyp"}}
{"_source":{"uri":"http://dbpedia.org/property/services"	label:"Dienstleistungen"}}
{"_source":{"uri":"http://dbpedia.org/property/subsid"	label:"Subvention"}}
{"_source":{"uri":"http://dbpedia.org/property/subsid"	label:"Beihilfe"}}
{"_source":{"uri":"http://dbpedia.org/property/subsid"	label:"Finanzspritze"}}
{"_source":{"uri":"http://dbpedia.org/property/subsid"	label:"Fördermittel"}}
{"_source":{"uri":"http://dbpedia.org/property/subsid"	label:"Förderung"}}
{"_source":{"uri":"http://dbpedia.org/property/subsid"	label:"Gönnerschaft"}}
{"_source":{"uri":"http://dbpedia.org/property/subsid"	label:"Subvention"}}
{"_source":{"uri":"http://dbpedia.org/property/subsid"	label:"Unterstützung"}}
{"_source":{"uri":"http://dbpedia.org/property/subsid"	label:"Unterstützungszahlung"}}
{"_source":{"uri":"http://dbpedia.org/property/subsid"	label:"Zuschuss"}}
{"_source":{"uri":"http://dbpedia.org/property/subsid"	label:"Zustupf"}}
{"_source":{"uri":"http://dbpedia.org/property/t"	label:"t"}}
{"_source":{"uri":"http://dbpedia.org/property/t"	label:"Megagramm"}}
{"_source":{"uri":"http://dbpedia.org/property/t"	label:"Metrische Tonne"}}
{"_source":{"uri":"http://dbpedia.org/property/t"	label:"t"}}
{"_source":{"uri":"http://dbpedia.org/property/t"	label:"Tonne"}}
{"_source":{"uri":"http://dbpedia.org/property/title"	label:"Titel"}}
{"_source":{"uri":"http://dbpedia.org/property/title"	label:"Stück"}}
{"_source":{"uri":"http://dbpedia.org/property/title"	label:"Komposition"}}
{"_source":{"uri":"http://dbpedia.org/property/title"	label:"Musikstück"}}
{"_source":{"uri":"http://dbpedia.org/property/title"	label:"Titel"}}
{"_source":{"uri":"http://dbpedia.org/property/title"	label:"Track"}}
{"_source":{"uri":"http://dbpedia.org/property/title"	label:"Lied"}}
{"_source":{"uri":"http://dbpedia.org/property/tradedAs"	label:"gehandelt als"}}
{"_source":{"uri":"http://dbpedia.org/property/type"	label:"Art"}}
{"_source":{"uri":"http://dbpedia.org/property/type"	label:"Art"}}
{"_source":{"uri":"http://dbpedia.org/property/type"	label:"Betriebsart"}}
{"_source":{"uri":"http://dbpedia.org/property/type"	label:"Betriebsmodus"}}
{"_source":{"uri":"http://dbpedia.org/property/type"	label:"Modus"}}
{"_source":{"uri":"http://dbpedia.org/property/type"	label:"Verfahren"}}
{"_source":{"uri":"http://dbpedia.org/property/url"	label:"URL"}}
{"_source":{"uri":"http://dbpedia.org/property/website"	label:"Webseite"}}
{"_source":{"uri":"http://dbpedia.org/property/airline"	label:"Fluggesellschaft"}}
{"_source":{"uri":"http://dbpedia.org/property/annualRidership"	label:"jährliche Fahrerschaft"}}
{"_source":{"uri":"http://dbpedia.org/property/aoc"	label:"aoc"}}
{"_source":{"uri":"http://dbpedia.org/property/fleet"	label:"Flotte"}}
{"_source":{"uri":"http://dbpedia.org/property/fleetSize"	label:"Flottengröße"}}
{"_source":{"uri":"http://dbpedia.org/property/focusCities"	label:"Fokusstädte"}}
{"_source":{"uri":"http://dbpedia.org/property/fuelType"	label:"Treibstoffart"}}
{"_source":{"uri":"http://dbpedia.org/property/hubs"	label:"Hubs"}}
{"_source":{"uri":"http://dbpedia.org/property/icao"	label:"ICAO"}}
{"_source":{"uri":"http://dbpedia.org/property/ridership"	label:"Fahrerschaft"}}
{"_source":{"uri":"http://dbpedia.org/property/secondaryHubs"	label:"sekundäre Hubs"}}
{"_source":{"uri":"http://dbpedia.org/ontology/abstract"	label:"hat abstrakt"}}
{"_source":{"uri":"http://dbpedia.org/property/hp"	label:"hp"}}
{"_source":{"uri":"http://dbpedia.org/ontology/passengersPerDay"	label:"Passagiere pro Tag"}}
{"_source":{"uri":"http://dbpedia.org/property/divisions"	label:"Abteilungen"}}
{"_source":{"uri":"http://dbpedia.org/property/stops"	label:"stoppt"}}
{"_source":{"uri":"http://dbpedia.org/ontology/fate"	label:"Schicksal"}}
{"_source":{"uri":"http://dbpedia.org/ontology/formerName"	label:"früherer Name"}}
{"_source":{"uri":"http://dbpedia.org/ontology/foundingDate"	label:"Gründungsdatum"}}
{"_source":{"uri":"http://dbpedia.org/ontology/foundingYear"	label:"Gründungsjahr"}}
{"_source":{"uri":"http://dbpedia.org/ontology/numberOfEmployees"	label:"Anzahl der Angestellten"}}
{"_source":{"uri":"http://dbpedia.org/ontology/numberOfLocations"	label:"Anzahl der Standorte"}}
{"_source":{"uri":"http://dbpedia.org/ontology/passengersPerYear"	label:"Passagiere pro Jahr"}}
{"_source":{"uri":"http://dbpedia.org/ontology/purpose"	label:"Zweck"}}
{"_source":{"uri":"http://dbpedia.org/ontology/revenue"	label:"Einnahmen ($)"}}
{"_source":{"uri":"http://dbpedia.org/ontology/country"	label:"Land"}}
{"_source":{"uri":"http://dbpedia.org/ontology/distributingCompany"	label:"Vertriebsgesellschaft"}}
{"_source":{"uri":"http://dbpedia.org/ontology/distributingLabel"	label:"Etikett verteilen"}}
{"_source":{"uri":"http://dbpedia.org/ontology/division"	label:"Einteilung"}}
{"_source":{"uri":"http://dbpedia.org/ontology/foundedBy"	label:"gegründet von"}}
{"_source":{"uri":"http://dbpedia.org/ontology/genre"	label:"Genre"}}
{"_source":{"uri":"http://dbpedia.org/ontology/headquarter"	label:"Hauptquartier"}}
{"_source":{"uri":"http://dbpedia.org/ontology/industry"	label:"Industrie"}}
{"_source":{"uri":"http://dbpedia.org/ontology/keyPerson"	label:"Schlüsselperson"}}
{"_source":{"uri":"http://dbpedia.org/ontology/locationCountry"	label:"Zustand"}}
{"_source":{"uri":"http://dbpedia.org/ontology/operator"	label:"Operator"}}
{"_source":{"uri":"http://dbpedia.org/ontology/owner"	label:"Inhaber"}}
{"_source":{"uri":"http://dbpedia.org/ontology/owningCompany"	label:"Eigentümer Firma"}}
{"_source":{"uri":"http://dbpedia.org/ontology/parentCompany"	label:"Muttergesellschaft"}}
{"_source":{"uri":"http://dbpedia.org/ontology/predecessor"	label:"Vorgänger"}}
{"_source":{"uri":"http://dbpedia.org/ontology/product"	label:"Produkt"}}
{"_source":{"uri":"http://dbpedia.org/ontology/regionServed"	label:"Region serviert"}}
{"_source":{"uri":"http://dbpedia.org/ontology/service"	label:"Bedienung"}}
{"_source":{"uri":"http://dbpedia.org/ontology/subsidiary"	label:"Tochtergesellschaft"}}
{"_source":{"uri":"http://dbpedia.org/ontology/type"	label:"Art"}}
{"_source":{"uri":"http://dbpedia.org/ontology/destination"	label:"Ziel"}}
{"_source":{"uri":"http://dbpedia.org/ontology/targetAirport"	label:"Zielflughafen"}}
{"_source":{"uri":"http://dbpedia.org/ontology/vehiclesInFleet"	label:"Fahrzeugtypen in der Flotte"}}
{"_source":{"uri":"http://dbpedia.org/ontology/wikiPageLength"	label:"Seitenlänge (Zeichen) der Wiki-Seite"}}
{"_source":{"uri":"http://dbpedia.org/ontology/icaoAirlineCode"	label:"ICAO-Code"}}
{"_source":{"uri":"http://dbpedia.org/ontology/wikiPageRedirects"	label:"Wikipage-Weiterleitung"}}
{"_source":{"uri":"http://dbpedia.org/property/bot"	label:"bot"}}
{"_source":{"uri":"http://dbpedia.org/property/date"	label:"Datum"}}
{"_source":{"uri":"http://dbpedia.org/property/first"	label:"zuerst"}}
{"_source":{"uri":"http://dbpedia.org/property/fixAttempted"	label:"Fix versucht"}}
{"_source":{"uri":"http://dbpedia.org/property/hqLocation"	label:"Hauptsitz"}}
{"_source":{"uri":"http://dbpedia.org/property/hqLocationCountry"	label:"Hauptsitz Land"}}
{"_source":{"uri":"http://dbpedia.org/property/locale"	label:"lokal"}}
{"_source":{"uri":"http://dbpedia.org/property/nativeName"	label:"einheimischer Name"}}
{"_source":{"uri":"http://dbpedia.org/property/numEmployeesYear"	label:"Anzahl Mitarbeiter Jahr"}}
{"_source":{"uri":"http://dbpedia.org/property/revenueYear"	label:"Umsatzjahr"}}
{"_source":{"uri":"http://dbpedia.org/property/routes"	label:"Routen"}}
{"_source":{"uri":"http://dbpedia.org/property/serviceArea"	label:"Service Bereich"}}
{"_source":{"uri":"http://dbpedia.org/property/successor"	label:"Nachfolger"}}
{"_source":{"uri":"http://dbpedia.org/ontology/numberOfLines"	label:"anzahl der Zeilen"}}
{"_source":{"uri":"http://dbpedia.org/ontology/originalName"	label:"Originalname"}}
{"_source":{"uri":"http://dbpedia.org/ontology/successor"	label:"Nachfolger"}}
{"_source":{"uri":"http://dbpedia.org/ontology/revenueYear"	label:"Jahr der ausgewiesenen Einnahmen"}}
{"_source":{"uri":"http://dbpedia.org/property/alliance"	label:"Allianz"}}
{"_source":{"uri":"http://dbpedia.org/property/assets"	label:"Vermögenswerte"}}
{"_source":{"uri":"http://dbpedia.org/property/colwidth"	label:"colwidth"}}
{"_source":{"uri":"http://dbpedia.org/property/equity"	label:"Eigenkapital"}}
{"_source":{"uri":"http://dbpedia.org/property/footnotes"	label:"Fußnoten"}}
{"_source":{"uri":"http://dbpedia.org/property/gap"	label:"Spalt"}}
{"_source":{"uri":"http://dbpedia.org/property/imageName"	label:"Bildname"}}
{"_source":{"uri":"http://dbpedia.org/property/nativeNameLang"	label:"nur einheimischer Name"}}
{"_source":{"uri":"http://dbpedia.org/property/rules"	label:"Regeln"}}
{"_source":{"uri":"http://dbpedia.org/property/status"	label:"Status"}}
{"_source":{"uri":"http://dbpedia.org/property/text"	label:"Text"}}
{"_source":{"uri":"http://dbpedia.org/property/bases"	label:"Basen"}}
{"_source":{"uri":"http://dbpedia.org/property/brands"	label:"Marken"}}
{"_source":{"uri":"http://dbpedia.org/property/ceased"	label:"aufgehört"}}
{"_source":{"uri":"http://dbpedia.org/property/fid"	label:"FID"}}
{"_source":{"uri":"http://dbpedia.org/property/iata"	label:"DA IST ES"}}
{"_source":{"uri":"http://dbpedia.org/property/lists"	label:"Listen"}}
{"_source":{"uri":"http://dbpedia.org/property/profit"	label:"profitieren"}}
{"_source":{"uri":"http://dbpedia.org/property/seeAlso"	label:"siehe auch"}}
{"_source":{"uri":"http://dbpedia.org/property/distribution"	label:"Verteilung"}}
{"_source":{"uri":"http://dbpedia.org/property/imprints"	label:"Abdrücke"}}
{"_source":{"uri":"http://dbpedia.org/property/keypeople"	label:"Schlüsselpersonen"}}
{"_source":{"uri":"http://dbpedia.org/property/publications"	label:"Veröffentlichungen"}}
{"_source":{"uri":"http://dbpedia.org/ontology/assets"	label:"Vermögenswerte ($)"}}
{"_source":{"uri":"http://dbpedia.org/ontology/closingDate"	label:"Einsendeschluss"}}
{"_source":{"uri":"http://dbpedia.org/ontology/dissolutionDate"	label:"Auflösungsdatum"}}
{"_source":{"uri":"http://dbpedia.org/ontology/dissolutionYear"	label:"Auflösungsjahr"}}
{"_source":{"uri":"http://dbpedia.org/ontology/equity"	label:"Eigenkapital ($)"}}
{"_source":{"uri":"http://dbpedia.org/property/topics"	label:"Themen"}}
{"_source":{"uri":"http://dbpedia.org/ontology/isPartOf"	label:"ist ein Teil von"}}
{"_source":{"uri":"http://dbpedia.org/ontology/wikiPageInterLanguageLink"	label:"Link von einer Wikipage zu einer Wikipage in einer anderen Sprache über dasselbe oder ein verwandtes Thema."}}
{"_source":{"uri":"http://dbpedia.org/ontology/iataAirlineCode"	label:"IATA-Code"}}
{"_source":{"uri":"http://dbpedia.org/property/alexa"	label:"alexa"}}
{"_source":{"uri":"http://dbpedia.org/property/available"	label:"verfügbar"}}
{"_source":{"uri":"http://dbpedia.org/property/ceo"	label:"ganze"}}
{"_source":{"uri":"http://dbpedia.org/property/currentStatus"	label:"aktueller Status"}}
{"_source":{"uri":"http://dbpedia.org/property/data"	label:"Daten"}}
{"_source":{"uri":"http://dbpedia.org/property/format"	label:"Format"}}
{"_source":{"uri":"http://dbpedia.org/property/id"	label:"Ich würde"}}
{"_source":{"uri":"http://dbpedia.org/property/label"	label:"Etikette"}}
{"_source":{"uri":"http://dbpedia.org/property/language"	label:"Sprache"}}
{"_source":{"uri":"http://dbpedia.org/property/launchDate"	label:"Erscheinungsdatum"}}
{"_source":{"uri":"http://dbpedia.org/property/networkName"	label:"Netzwerkname"}}
{"_source":{"uri":"http://dbpedia.org/property/networkType"	label:"Netzwerkart"}}
{"_source":{"uri":"http://dbpedia.org/property/numLocationsYear"	label:"Anzahl Standorte Jahr"}}
{"_source":{"uri":"http://dbpedia.org/property/websiteType"	label:"Website-Typ"}}
{"_source":{"uri":"http://dbpedia.org/ontology/hubAirport"	label:"Hub Flughafen"}}
{"_source":{"uri":"http://dbpedia.org/property/dateFounded"	label:"Datum gefunden"}}
{"_source":{"uri":"http://dbpedia.org/property/firmName"	label:"Firmenname"}}
{"_source":{"uri":"http://dbpedia.org/property/frequentFlyer"	label:"Vielflieger"}}
{"_source":{"uri":"http://dbpedia.org/property/numOffices"	label:"Sicherlich Büros"}}
{"_source":{"uri":"http://dbpedia.org/property/practiceAreas"	label:"Praxisbereiche"}}
{"_source":{"uri":"http://dbpedia.org/ontology/numberOfOffices"	label:"Anzahl der Büros"}}
{"_source":{"uri":"http://dbpedia.org/ontology/formationDate"	label:"Trainingstermin"}}
{"_source":{"uri":"http://dbpedia.org/ontology/fuelType"	label:"Treibstoffart"}}
{"_source":{"uri":"http://dbpedia.org/ontology/importantStation"	label:"wichtige Station"}}
{"_source":{"uri":"http://dbpedia.org/ontology/alliance"	label:"Allianz"}}
{"_source":{"uri":"http://dbpedia.org/property/netIncome"	label:"Nettoeinkommen"}}
{"_source":{"uri":"http://dbpedia.org/property/operatingIncome"	label:"Betriebsergebnis"}}
{"_source":{"uri":"http://dbpedia.org/property/numAttorneys"	label:"Anzahl Anwälte"}}
{"_source":{"uri":"http://dbpedia.org/ontology/numberOfLawyers"	label:"Anzahl der Anwälte"}}
{"_source":{"uri":"http://dbpedia.org/ontology/netIncome"	label:"Nettoeinkommen ($)"}}
{"_source":{"uri":"http://dbpedia.org/ontology/operatingIncome"	label:"Betriebsergebnis ($)"}}
{"_source":{"uri":"http://dbpedia.org/property/float"	label:"schweben"}}
{"_source":{"uri":"http://dbpedia.org/property/lat"	label:"Jahre"}}
{"_source":{"uri":"http://dbpedia.org/property/long"	label:"lange"}}
{"_source":{"uri":"http://dbpedia.org/property/pos"	label:"Post"}}
{"_source":{"uri":"http://dbpedia.org/property/source"	label:"Quelle"}}
{"_source":{"uri":"http://dbpedia.org/property/tradeName"	label:"Handelsname"}}
{"_source":{"uri":"http://dbpedia.org/property/width"	label:"Breite"}}
{"_source":{"uri":"http://dbpedia.org/property/alt"	label:"alt"}}
{"_source":{"uri":"http://dbpedia.org/property/areasServed"	label:"Bereiche bedient"}}
{"_source":{"uri":"http://dbpedia.org/property/commenced"	label:"begann"}}
{"_source":{"uri":"http://dbpedia.org/property/companyType"	label:"Firmenart"}}
{"_source":{"uri":"http://dbpedia.org/property/logoAlt"	label:"Logo alt"}}
{"_source":{"uri":"http://dbpedia.org/property/netIncomeYear"	label:"Nettoeinkommensjahr"}}
{"_source":{"uri":"http://dbpedia.org/property/launched"	label:"ins Leben gerufen"}}
{"_source":{"uri":"http://dbpedia.org/ontology/currentStatus"	label:"aktueller Status"}}
{"_source":{"uri":"http://dbpedia.org/ontology/locationCity"	label:"Standort Stadt"}}
{"_source":{"uri":"http://dbpedia.org/property/secCik"	label:"sec cik"}}
{"_source":{"uri":"http://dbpedia.org/property/dissolved"	label:"aufgelöst"}}
{"_source":{"uri":"http://dbpedia.org/property/symbol"	label:"Symbol"}}
{"_source":{"uri":"http://dbpedia.org/property/equityYear"	label:"Eigenkapitaljahr"}}
{"_source":{"uri":"http://dbpedia.org/property/isin"	label:"STRAHL"}}
{"_source":{"uri":"http://dbpedia.org/property/google"	label:"Google"}}
{"_source":{"uri":"http://dbpedia.org/property/yahoo"	label:"Yahoo"}}
{"_source":{"uri":"http://dbpedia.org/property/endYear"	label:"Ende des Jahres"}}
{"_source":{"uri":"http://dbpedia.org/property/children"	label:"Kinder"}}
{"_source":{"uri":"http://dbpedia.org/property/company"	label:"Unternehmen"}}
{"_source":{"uri":"http://dbpedia.org/property/day"	label:"Tag"}}
{"_source":{"uri":"http://dbpedia.org/property/group"	label:"Gruppe"}}
{"_source":{"uri":"http://dbpedia.org/property/help"	label:"Hilfe"}}
{"_source":{"uri":"http://dbpedia.org/property/image"	label:"Bild"}}
{"_source":{"uri":"http://dbpedia.org/property/imagesize"	label:"Bildgröße"}}
{"_source":{"uri":"http://dbpedia.org/property/length"	label:"Länge"}}
{"_source":{"uri":"http://dbpedia.org/property/lines"	label:"Linien"}}
{"_source":{"uri":"http://dbpedia.org/property/month"	label:"Monat"}}
{"_source":{"uri":"http://dbpedia.org/property/notableWorks"	label:"nennenswerte Werke"}}
{"_source":{"uri":"http://dbpedia.org/property/occupation"	label:"Besetzung"}}
{"_source":{"uri":"http://dbpedia.org/property/otherarticle"	label:"anderer Artikel"}}
{"_source":{"uri":"http://dbpedia.org/property/page"	label:"Seite"}}
{"_source":{"uri":"http://dbpedia.org/property/spouse"	label:"Ehepartner"}}
{"_source":{"uri":"http://dbpedia.org/property/startYear"	label:"Startjahr"}}
{"_source":{"uri":"http://dbpedia.org/property/stations"	label:"Stationen"}}
{"_source":{"uri":"http://dbpedia.org/property/substed"	label:"substed"}}
{"_source":{"uri":"http://dbpedia.org/property/timestamp"	label:"Zeitstempel"}}
{"_source":{"uri":"http://dbpedia.org/property/year"	label:"Jahr"}}
{"_source":{"uri":"http://dbpedia.org/ontology/numberOfVehicles"	label:"Zahl der Fahrzeuge"}}
{"_source":{"uri":"http://dbpedia.org/ontology/reportingMark"	label:"Meldemarke"}}
{"_source":{"uri":"http://dbpedia.org/ontology/trackLength"	label:"Spurlänge (μ)"}}
{"_source":{"uri":"http://dbpedia.org/ontology/legalForm"	label:"Rechtsform"}}
{"_source":{"uri":"http://dbpedia.org/ontology/typeOfElectrification"	label:"Art der Elektrifizierung"}}
{"_source":{"uri":"http://dbpedia.org/property/beganOperation"	label:"nahm den Betrieb auf"}}
{"_source":{"uri":"http://dbpedia.org/property/el"	label:"das"}}
{"_source":{"uri":"http://dbpedia.org/property/firmLogo"	label:"festes Logo"}}
{"_source":{"uri":"http://dbpedia.org/property/hqCity"	label:"hq Stadt"}}
{"_source":{"uri":"http://dbpedia.org/property/mapName"	label:"Kartenname"}}
{"_source":{"uri":"http://dbpedia.org/property/marks"	label:"Markierungen"}}
{"_source":{"uri":"http://dbpedia.org/property/predecessorLine"	label:"Vorgängerlinie"}}
{"_source":{"uri":"http://dbpedia.org/property/railroadName"	label:"Name der Eisenbahn"}}
{"_source":{"uri":"http://dbpedia.org/property/vehicles"	label:"Fahrzeuge"}}
{"_source":{"uri":"http://dbpedia.org/ontology/closingYear"	label:"Abschlussjahr"}}
{"_source":{"uri":"http://dbpedia.org/ontology/numberOfStations"	label:"Anzahl der Stationen"}}
{"_source":{"uri":"http://dbpedia.org/ontology/openingDate"	label:"Eröffnungsdatum"}}
{"_source":{"uri":"http://dbpedia.org/ontology/openingYear"	label:"Eröffnungsjahr"}}
{"_source":{"uri":"http://dbpedia.org/property/successorLine"	label:"Nachfolgelinie"}}
{"_source":{"uri":"http://dbpedia.org/property/trackGauge"	label:"Spurweite"}}
{"_source":{"uri":"http://dbpedia.org/property/transitType"	label:"Transitart"}}
{"_source":{"uri":"http://dbpedia.org/ontology/occupation"	label:"Besetzung"}}
{"_source":{"uri":"http://dbpedia.org/property/latestReleaseDate"	label:"spätestes Erscheinungsdatum"}}
{"_source":{"uri":"http://dbpedia.org/property/latestReleaseVersion"	label:"neueste Release-Version"}}
{"_source":{"uri":"http://dbpedia.org/property/mapState"	label:"Kartenstatus"}}
{"_source":{"uri":"http://dbpedia.org/property/programmingLanguage"	label:"Programmiersprache"}}
{"_source":{"uri":"http://dbpedia.org/property/screenshot"	label:"Bildschirmfoto"}}
{"_source":{"uri":"http://dbpedia.org/property/aum"	label:"aum"}}
{"_source":{"uri":"http://dbpedia.org/property/depot"	label:"Depot"}}
{"_source":{"uri":"http://dbpedia.org/property/headway"	label:"Fortschritte"}}
{"_source":{"uri":"http://dbpedia.org/property/lineNumber"	label:"Zeilennummer"}}
{"_source":{"uri":"http://dbpedia.org/property/nasdaq"	label:"nasdaq"}}
{"_source":{"uri":"http://dbpedia.org/ontology/assetUnderManagement"	label:"verwaltetes Vermögen ($)"}}
{"_source":{"uri":"http://dbpedia.org/property/bloomberg"	label:"Bloomberg"}}
{"_source":{"uri":"http://dbpedia.org/property/reuters"	label:"reuters"}}
{"_source":{"uri":"http://dbpedia.org/ontology/averageSpeed"	label:"Durchschnittsgeschwindigkeit (kmh)"}}
{"_source":{"uri":"http://dbpedia.org/ontology/topSpeed"	label:"Höchstgeschwindigkeit (kmh)"}}
{"_source":{"uri":"http://dbpedia.org/property/trainLength"	label:"Zuglänge"}}
{"_source":{"uri":"http://dbpedia.org/property/align"	label:"ausrichten"}}
{"_source":{"uri":"http://dbpedia.org/property/author"	label:"Autor"}}
{"_source":{"uri":"http://dbpedia.org/property/captionAlign"	label:"Beschriftung ausrichten"}}
{"_source":{"uri":"http://dbpedia.org/property/direction"	label:"Richtung"}}
{"_source":{"uri":"http://dbpedia.org/property/footer"	label:"Fusszeile"}}
{"_source":{"uri":"http://dbpedia.org/property/header"	label:"Header"}}
{"_source":{"uri":"http://dbpedia.org/property/headerAlign"	label:"Header ausrichten"}}
{"_source":{"uri":"http://dbpedia.org/property/romanizedName"	label:"romanisierter Name"}}
{"_source":{"uri":"http://dbpedia.org/property/totalWidth"	label:"totale Breite"}}
{"_source":{"uri":"http://dbpedia.org/ontology/railGauge"	label:"Schienenlehre (μ)"}}
{"_source":{"uri":"http://dbpedia.org/ontology/voltageOfElectrification"	label:"Elektrifizierungsspannung (V)"}}
{"_source":{"uri":"http://dbpedia.org/property/assetsYear"	label:"Vermögen Jahr"}}
{"_source":{"uri":"http://dbpedia.org/property/logoFilename"	label:"Logo Dateiname"}}
{"_source":{"uri":"http://dbpedia.org/property/operationWillStart"	label:"Der Betrieb wird gestartet"}}
{"_source":{"uri":"http://dbpedia.org/property/subsidiaries"	label:"Tochterunternehmen"}}
{"_source":{"uri":"http://dbpedia.org/ontology/founder"	label:"Gründer"}}
{"_source":{"uri":"http://dbpedia.org/property/reason"	label:"Grund"}}
{"_source":{"uri":"http://dbpedia.org/property/predecessors"	label:"Vorgänger"}}
{"_source":{"uri":"http://dbpedia.org/property/city"	label:"Stadt"}}
{"_source":{"uri":"http://dbpedia.org/property/developer"	label:"Entwickler"}}
{"_source":{"uri":"http://dbpedia.org/property/end"	label:"Ende"}}
{"_source":{"uri":"http://dbpedia.org/property/l"	label:"l"}}
{"_source":{"uri":"http://dbpedia.org/property/mapCaption"	label:"Kartenbeschriftung"}}
{"_source":{"uri":"http://dbpedia.org/property/mapSize"	label:"Kartengröße"}}
{"_source":{"uri":"http://dbpedia.org/property/order"	label:"Auftrag"}}
{"_source":{"uri":"http://dbpedia.org/property/released"	label:"veröffentlicht"}}
{"_source":{"uri":"http://dbpedia.org/property/start"	label:"Start"}}
{"_source":{"uri":"http://dbpedia.org/property/indexes"	label:"Indizes"}}
{"_source":{"uri":"http://dbpedia.org/property/listings"	label:"Auflistungen"}}
{"_source":{"uri":"http://dbpedia.org/property/nativename"	label:"Geburtsname"}}
{"_source":{"uri":"http://dbpedia.org/property/notrack"	label:"keine Spur"}}
{"_source":{"uri":"http://dbpedia.org/property/systemMap"	label:"Systemkarte"}}
{"_source":{"uri":"http://dbpedia.org/ontology/birthDate"	label:"Geburtstag"}}
{"_source":{"uri":"http://dbpedia.org/property/birthDate"	label:"Geburtstag"}}
{"_source":{"uri":"http://dbpedia.org/property/boxWidth"	label:"Kastenbreite"}}
{"_source":{"uri":"http://dbpedia.org/property/firstRun"	label:"erster Lauf"}}
{"_source":{"uri":"http://dbpedia.org/property/formation"	label:"Formation"}}
{"_source":{"uri":"http://dbpedia.org/property/leaderName"	label:"Name des Anführers"}}
{"_source":{"uri":"http://dbpedia.org/property/leaderTitle"	label:"Führertitel"}}
{"_source":{"uri":"http://dbpedia.org/property/manufacturer"	label:"Hersteller"}}
{"_source":{"uri":"http://dbpedia.org/property/registration"	label:"Anmeldung"}}
{"_source":{"uri":"http://dbpedia.org/property/screenshotSize"	label:"Screenshotgröße"}}
{"_source":{"uri":"http://dbpedia.org/property/zoom"	label:"Zoomen"}}
{"_source":{"uri":"http://dbpedia.org/property/combustion"	label:"Verbrennung"}}
{"_source":{"uri":"http://dbpedia.org/property/compression"	label:"Kompression"}}
{"_source":{"uri":"http://dbpedia.org/property/compressor"	label:"Kompressor"}}
{"_source":{"uri":"http://dbpedia.org/property/developedFrom"	label:"entwickelt aus"}}
{"_source":{"uri":"http://dbpedia.org/property/developedInto"	label:"entwickelt in"}}
{"_source":{"uri":"http://dbpedia.org/property/frameHeight"	label:"Rahmenhöhe"}}
{"_source":{"uri":"http://dbpedia.org/property/frameLat"	label:"Rahmenjahre"}}
{"_source":{"uri":"http://dbpedia.org/property/frameLong"	label:"rahmenlang"}}
{"_source":{"uri":"http://dbpedia.org/property/frameWidth"	label:"Rahmenbreite"}}
{"_source":{"uri":"http://dbpedia.org/property/majorApplications"	label:"Hauptanwendungen"}}
{"_source":{"uri":"http://dbpedia.org/property/numberBuilt"	label:"Nummer gebaut"}}
{"_source":{"uri":"http://dbpedia.org/property/power/weight"	label:"Kraft / Gewicht"}}
{"_source":{"uri":"http://dbpedia.org/property/nationalOrigin"	label:"nationale Herkunft"}}
{"_source":{"uri":"http://dbpedia.org/ontology/birthYear"	label:"Geburtsjahr"}}
{"_source":{"uri":"http://dbpedia.org/property/similarEngines"	label:"ähnliche Motoren"}}
{"_source":{"uri":"http://dbpedia.org/property/systemQid"	label:"System qid"}}
{"_source":{"uri":"http://dbpedia.org/property/turbine"	label:"Turbine"}}
{"_source":{"uri":"http://dbpedia.org/property/wineryName"	label:"Name des Weinguts"}}
{"_source":{"uri":"http://dbpedia.org/property/yearFounded"	label:"Gründungsjahr"}}
{"_source":{"uri":"http://dbpedia.org/ontology/leaderFunction"	label:"LeaderFunktion"}}
{"_source":{"uri":"http://dbpedia.org/ontology/spouse"	label:"Ehepartner"}}
{"_source":{"uri":"http://dbpedia.org/property/opened"	label:"geöffnet"}}
{"_source":{"uri":"http://dbpedia.org/property/dailyRidership"	label:"tägliche Fahrerschaft"}}
{"_source":{"uri":"http://dbpedia.org/property/otherProducts"	label:"andere Produkte"}}
{"_source":{"uri":"http://dbpedia.org/property/longName"	label:"langer Name"}}
{"_source":{"uri":"http://dbpedia.org/property/wins"	label:"Gewinnt"}}
{"_source":{"uri":"http://dbpedia.org/property/base"	label:"Base"}}
{"_source":{"uri":"http://dbpedia.org/property/color"	label:"Farbe"}}
{"_source":{"uri":"http://dbpedia.org/property/debut"	label:"Debüt"}}
{"_source":{"uri":"http://dbpedia.org/property/host"	label:"Gastgeber"}}
{"_source":{"uri":"http://dbpedia.org/property/imageWidth"	label:"Bild breite"}}
{"_source":{"uri":"http://dbpedia.org/property/lastRace"	label:"Letztes Rennen"}}
{"_source":{"uri":"http://dbpedia.org/property/points"	label:"Punkte"}}
{"_source":{"uri":"http://dbpedia.org/property/shortName"	label:"kurzer Name"}}
{"_source":{"uri":"http://dbpedia.org/property/value"	label:"Wert"}}
{"_source":{"uri":"http://dbpedia.org/property/races"	label:"Rennen"}}
{"_source":{"uri":"http://dbpedia.org/property/chiefExecutive"	label:"Geschäftsführer"}}
{"_source":{"uri":"http://dbpedia.org/property/companySlogan"	label:"Firmenslogan"}}
{"_source":{"uri":"http://dbpedia.org/property/consChamp"	label:"Nachteile Feld"}}
{"_source":{"uri":"http://dbpedia.org/property/drivers"	label:"Treiber"}}
{"_source":{"uri":"http://dbpedia.org/property/driversChamp"	label:"Fahrerchampion"}}
{"_source":{"uri":"http://dbpedia.org/property/engines"	label:"Motoren"}}
{"_source":{"uri":"http://dbpedia.org/property/fastestLaps"	label:"Schnellste Runden"}}
{"_source":{"uri":"http://dbpedia.org/property/frame"	label:"Rahmen"}}
{"_source":{"uri":"http://dbpedia.org/property/frameAlign"	label:"Frame-Align"}}
{"_source":{"uri":"http://dbpedia.org/property/poles"	label:"Stangen"}}
{"_source":{"uri":"http://dbpedia.org/property/raw"	label:"roh"}}
{"_source":{"uri":"http://dbpedia.org/ontology/slogan"	label:"Slogan"}}
{"_source":{"uri":"http://dbpedia.org/property/closedDate"	label:"geschlossener Termin"}}
{"_source":{"uri":"http://dbpedia.org/property/motto"	label:"Motto"}}
{"_source":{"uri":"http://dbpedia.org/property/networkLogo"	label:"Netzwerklogo"}}
{"_source":{"uri":"http://dbpedia.org/property/pastNames"	label:"frühere Namen"}}
{"_source":{"uri":"http://dbpedia.org/property/slogan"	label:"Slogan"}}
{"_source":{"uri":"http://dbpedia.org/property/incomeYear"	label:"Einkommensjahr"}}
{"_source":{"uri":"http://dbpedia.org/ontology/firstAirDate"	label:"erstes Sendetermin"}}
{"_source":{"uri":"http://dbpedia.org/ontology/motto"	label:"Motto"}}
{"_source":{"uri":"http://dbpedia.org/property/production"	label:"Produktion"}}
{"_source":{"uri":"http://dbpedia.org/property/sisterChannels"	label:"Schwesterkanäle"}}
{"_source":{"uri":"http://dbpedia.org/property/character"	label:"Charakter"}}
{"_source":{"uri":"http://dbpedia.org/property/systemLength"	label:"Systemlänge"}}
{"_source":{"uri":"http://dbpedia.org/property/currentowner"	label:"aktueller Besitzer"}}
{"_source":{"uri":"http://dbpedia.org/property/markets"	label:"Märkte"}}
{"_source":{"uri":"http://dbpedia.org/property/origin"	label:"Ursprung"}}
{"_source":{"uri":"http://dbpedia.org/property/small"	label:"klein"}}
{"_source":{"uri":"http://dbpedia.org/property/successors"	label:"Nachfolger"}}
{"_source":{"uri":"http://dbpedia.org/ontology/language"	label:"Sprache"}}
{"_source":{"uri":"http://dbpedia.org/property/line"	label:"Linie"}}
{"_source":{"uri":"http://dbpedia.org/property/quote"	label:"Zitat"}}
{"_source":{"uri":"http://dbpedia.org/property/ratio"	label:"Verhältnis"}}
{"_source":{"uri":"http://dbpedia.org/property/system"	label:"System"}}
{"_source":{"uri":"http://dbpedia.org/property/blue"	label:"Blau"}}
{"_source":{"uri":"http://dbpedia.org/property/brown"	label:"Braun"}}
{"_source":{"uri":"http://dbpedia.org/property/orange"	label:"Orange"}}
{"_source":{"uri":"http://dbpedia.org/property/profitYear"	label:"Gewinnjahr"}}
{"_source":{"uri":"http://dbpedia.org/property/purple"	label:"Lila"}}
{"_source":{"uri":"http://dbpedia.org/property/topSpeed"	label:"Höchstgeschwindigkeit"}}
{"_source":{"uri":"http://dbpedia.org/property/h"	label:"H."}}
{"_source":{"uri":"http://dbpedia.org/property/height"	label:"Höhe"}}
{"_source":{"uri":"http://dbpedia.org/property/leader"	label:"Führer"}}
{"_source":{"uri":"http://dbpedia.org/property/license"	label:"Lizenz"}}
{"_source":{"uri":"http://dbpedia.org/property/operatingSystem"	label:"Betriebssystem"}}
{"_source":{"uri":"http://dbpedia.org/property/platform"	label:"Plattform"}}
{"_source":{"uri":"http://dbpedia.org/property/y"	label:"Y."}}
{"_source":{"uri":"http://dbpedia.org/property/leaderType"	label:"Leitertyp"}}
{"_source":{"uri":"http://dbpedia.org/ontology/tradingName"	label:"Handelsname"}}
{"_source":{"uri":"http://dbpedia.org/property/footerAlign"	label:"Fußzeile ausrichten"}}
{"_source":{"uri":"http://dbpedia.org/property/showflag"	label:"Showflag"}}
{"_source":{"uri":"http://dbpedia.org/property/tradingName"	label:"Handelsname"}}
{"_source":{"uri":"http://dbpedia.org/property/titlestyle"	label:"Titelstil"}}
{"_source":{"uri":"http://dbpedia.org/property/languageCount"	label:"Sprachanzahl"}}
{"_source":{"uri":"http://dbpedia.org/property/significantBuildings"	label:"bedeutende Gebäude"}}
{"_source":{"uri":"http://dbpedia.org/property/capacity"	label:"Kapazität"}}
{"_source":{"uri":"http://dbpedia.org/property/carbody"	label:"Karosserie"}}
{"_source":{"uri":"http://dbpedia.org/property/doors"	label:"Türen"}}
{"_source":{"uri":"http://dbpedia.org/property/numberbuilt"	label:"nummer gebaut"}}
{"_source":{"uri":"http://dbpedia.org/property/yearconstruction"	label:"Baujahr"}}
{"_source":{"uri":"http://dbpedia.org/property/por"	label:"zum"}}
{"_source":{"uri":"http://dbpedia.org/ontology/production"	label:"Produktion"}}
{"_source":{"uri":"http://dbpedia.org/property/address"	label:"Adresse"}}
{"_source":{"uri":"http://dbpedia.org/property/budget"	label:"Budget"}}
{"_source":{"uri":"http://dbpedia.org/property/chairman"	label:"Vorsitzende"}}
{"_source":{"uri":"http://dbpedia.org/property/head"	label:"Kopf"}}
{"_source":{"uri":"http://dbpedia.org/property/years"	label:"Jahre"}}
{"_source":{"uri":"http://dbpedia.org/property/headLabel"	label:"Kopfetikett"}}
{"_source":{"uri":"http://dbpedia.org/property/numLawyers"	label:"Anzahl Anwälte"}}
{"_source":{"uri":"http://dbpedia.org/property/offices"	label:"Büros"}}
{"_source":{"uri":"http://dbpedia.org/property/profitPerEquityPartner"	label:"Gewinn pro Equity-Partner"}}
{"_source":{"uri":"http://dbpedia.org/property/user"	label:"Benutzer"}}
{"_source":{"uri":"http://dbpedia.org/property/content"	label:"Inhalt"}}
{"_source":{"uri":"http://dbpedia.org/property/pg"	label:"PG"}}
{"_source":{"uri":"http://dbpedia.org/property/commercial"	label:"kommerziell"}}
{"_source":{"uri":"http://dbpedia.org/property/jurisdiction"	label:"Zuständigkeit"}}
{"_source":{"uri":"http://dbpedia.org/property/president"	label:"Präsident"}}
{"_source":{"uri":"http://dbpedia.org/property/sport"	label:"Sport"}}
{"_source":{"uri":"http://dbpedia.org/property/abbrev"	label:"Abkürzung"}}
{"_source":{"uri":"http://dbpedia.org/property/aff"	label:"aff"}}
{"_source":{"uri":"http://dbpedia.org/property/affdate"	label:"affdate"}}
{"_source":{"uri":"http://dbpedia.org/property/countryflag"	label:"Länderflagge"}}
{"_source":{"uri":"http://dbpedia.org/property/keyStaff"	label:"Schlüsselpersonal"}}
{"_source":{"uri":"http://dbpedia.org/property/numUsers"	label:"Anzahl Benutzer"}}
{"_source":{"uri":"http://dbpedia.org/property/secretary"	label:"Sekretär"}}
{"_source":{"uri":"http://dbpedia.org/property/vicepresident"	label:"Vizepräsident"}}
{"_source":{"uri":"http://dbpedia.org/property/imageAlt"	label:"Bild alt"}}
{"_source":{"uri":"http://dbpedia.org/property/to"	label:"zu"}}
{"_source":{"uri":"http://dbpedia.org/property/productionYear"	label:"Produktionsjahr"}}
{"_source":{"uri":"http://dbpedia.org/property/oldGauge"	label:"alte Spurweite"}}
{"_source":{"uri":"http://dbpedia.org/property/registrationId"	label:"Registrierungs-ID"}}
{"_source":{"uri":"http://dbpedia.org/property/event"	label:"Veranstaltung"}}
{"_source":{"uri":"http://dbpedia.org/property/replacedBy"	label:"ersetzt durch"}}
{"_source":{"uri":"http://dbpedia.org/property/advertising"	label:"Werbung"}}
{"_source":{"uri":"http://dbpedia.org/property/gauge"	label:"Spur"}}
{"_source":{"uri":"http://dbpedia.org/property/introduced"	label:"eingeführt"}}
{"_source":{"uri":"http://dbpedia.org/property/producttype"	label:"Produktart"}}
{"_source":{"uri":"http://dbpedia.org/property/attractions"	label:"Sehenswürdigkeiten"}}
{"_source":{"uri":"http://dbpedia.org/property/casino"	label:"Kasino"}}
{"_source":{"uri":"http://dbpedia.org/property/casinoType"	label:"Casino-Typ"}}
{"_source":{"uri":"http://dbpedia.org/property/namesPre"	label:"Namen vor"}}
{"_source":{"uri":"http://dbpedia.org/property/notableRestaurants"	label:"bemerkenswerte Restaurants"}}
{"_source":{"uri":"http://dbpedia.org/property/parentCompany"	label:"Muttergesellschaft"}}
{"_source":{"uri":"http://dbpedia.org/property/renovations"	label:"Renovierungen"}}
{"_source":{"uri":"http://dbpedia.org/property/rooms"	label:"Räume"}}
{"_source":{"uri":"http://dbpedia.org/property/theme"	label:"Thema"}}
{"_source":{"uri":"http://dbpedia.org/property/spaceGaming"	label:"Weltraumspiele"}}
{"_source":{"uri":"http://dbpedia.org/property/u"	label:"u"}}
{"_source":{"uri":"http://dbpedia.org/property/ceasedPublication"	label:"Veröffentlichung eingestellt"}}
{"_source":{"uri":"http://dbpedia.org/property/chiefeditor"	label:"Chefredakteur"}}
{"_source":{"uri":"http://dbpedia.org/property/circulation"	label:"Verkehr"}}
{"_source":{"uri":"http://dbpedia.org/property/issn"	label:"ISSN"}}
{"_source":{"uri":"http://dbpedia.org/property/oclc"	label:"OCLC"}}
{"_source":{"uri":"http://dbpedia.org/property/circulationDate"	label:"Umlaufdatum"}}
{"_source":{"uri":"http://dbpedia.org/property/maneditor"	label:"Maneditor"}}
{"_source":{"uri":"http://dbpedia.org/ontology/circulation"	label:"Verkehr"}}
{"_source":{"uri":"http://dbpedia.org/ontology/format"	label:"Format (Objekt)"}}
{"_source":{"uri":"http://dbpedia.org/ontology/chiefEditor"	label:"Chefredakteur"}}
{"_source":{"uri":"http://dbpedia.org/property/list"	label:"Aufführen"}}
{"_source":{"uri":"http://dbpedia.org/property/listclass"	label:"Listenklasse"}}
{"_source":{"uri":"http://dbpedia.org/property/basestyle"	label:"Basestyle"}}
{"_source":{"uri":"http://dbpedia.org/property/suffix"	label:"Suffix"}}
{"_source":{"uri":"http://dbpedia.org/property/mission"	label:"Mission"}}
{"_source":{"uri":"http://dbpedia.org/property/taxId"	label:"Steuer ID"}}
{"_source":{"uri":"http://dbpedia.org/property/locationPlace"	label:"Standort Ort"}}
{"_source":{"uri":"http://dbpedia.org/property/locationState"	label:"Standortstatus"}}
{"_source":{"uri":"http://dbpedia.org/property/presidentCeo"	label:"Präsident und Geschäftsführer"}}
{"_source":{"uri":"http://dbpedia.org/property/tasting"	label:"Verkostung"}}
{"_source":{"uri":"http://dbpedia.org/property/langcode"	label:"Langcode"}}
{"_source":{"uri":"http://dbpedia.org/property/activeBeers"	label:"aktive Biere"}}
{"_source":{"uri":"http://dbpedia.org/property/numemployees"	label:"Anzahl der Mitarbeiter"}}
{"_source":{"uri":"http://dbpedia.org/property/talk"	label:"sich unterhalten"}}
{"_source":{"uri":"http://dbpedia.org/property/appellation"	label:"Bezeichnung"}}
{"_source":{"uri":"http://dbpedia.org/property/casesPerYear"	label:"Fälle pro Jahr"}}
{"_source":{"uri":"http://dbpedia.org/property/varietal"	label:"sorte"}}
{"_source":{"uri":"http://dbpedia.org/property/franchise"	label:"Franchise"}}
{"_source":{"uri":"http://dbpedia.org/property/nameforarea"	label:"nameforarea"}}
{"_source":{"uri":"http://dbpedia.org/property/employees"	label:"Angestellte"}}
{"_source":{"uri":"http://dbpedia.org/property/sign"	label:"Schild"}}
{"_source":{"uri":"http://dbpedia.org/property/agencyName"	label:"Agenturname"}}
{"_source":{"uri":"http://dbpedia.org/property/chief1Name"	label:"Chef1 Name"}}
{"_source":{"uri":"http://dbpedia.org/property/chief1Position"	label:"Chef1 Position"}}
{"_source":{"uri":"http://dbpedia.org/ontology/budget"	label:"Budget ($)"}}
{"_source":{"uri":"http://dbpedia.org/ontology/leader"	label:"Führer"}}
{"_source":{"uri":"http://dbpedia.org/property/area"	label:"Bereich"}}
{"_source":{"uri":"http://dbpedia.org/property/icon"	label:"Symbol"}}
{"_source":{"uri":"http://dbpedia.org/property/members"	label:"Mitglieder"}}
{"_source":{"uri":"http://dbpedia.org/property/firstVintage"	label:"erster Jahrgang"}}
{"_source":{"uri":"http://dbpedia.org/property/foundedPlace"	label:"Gründungsort"}}
{"_source":{"uri":"http://dbpedia.org/property/iconWidth"	label:"Symbolbreite"}}
{"_source":{"uri":"http://dbpedia.org/property/liturgy"	label:"Liturgie"}}
{"_source":{"uri":"http://dbpedia.org/property/mainClassification"	label:"Hauptklassifikation"}}
{"_source":{"uri":"http://dbpedia.org/property/otherProduct"	label:"anderes Produkt"}}
{"_source":{"uri":"http://dbpedia.org/property/polity"	label:"Gemeinwesen"}}
{"_source":{"uri":"http://dbpedia.org/property/scripture"	label:"Schrift"}}
{"_source":{"uri":"http://dbpedia.org/property/separations"	label:"Trennungen"}}
{"_source":{"uri":"http://dbpedia.org/property/governance"	label:"Führung"}}
{"_source":{"uri":"http://dbpedia.org/property/orientation"	label:"Orientierung"}}
{"_source":{"uri":"http://dbpedia.org/property/otherNames"	label:"andere Namen"}}
{"_source":{"uri":"http://dbpedia.org/property/signatureWine"	label:"Signature Wein"}}
{"_source":{"uri":"http://dbpedia.org/property/theology"	label:"Theologie"}}
{"_source":{"uri":"http://dbpedia.org/property/wineryLogo"	label:"Weingut Logo"}}
{"_source":{"uri":"http://dbpedia.org/property/firmSlogan"	label:"fester Slogan"}}
{"_source":{"uri":"http://dbpedia.org/property/wineRegion"	label:"Weinregion"}}
{"_source":{"uri":"http://dbpedia.org/property/electrification"	label:"Elektrifizierung"}}
{"_source":{"uri":"http://dbpedia.org/property/logoWidth"	label:"Logo Breite"}}
{"_source":{"uri":"http://dbpedia.org/property/preceding"	label:"vorhergehend"}}
{"_source":{"uri":"http://dbpedia.org/property/regionCode"	label:"Postleitzahl"}}
{"_source":{"uri":"http://dbpedia.org/property/sealWidth"	label:"Dichtungsbreite"}}
{"_source":{"uri":"http://dbpedia.org/ontology/jurisdiction"	label:"Zuständigkeit"}}
{"_source":{"uri":"http://dbpedia.org/property/inaccurate"	label:"ungenau"}}
{"_source":{"uri":"http://dbpedia.org/property/collapsetext"	label:"kollabierter Text"}}
{"_source":{"uri":"http://dbpedia.org/property/collapsible"	label:"zusammenklappbar"}}
{"_source":{"uri":"http://dbpedia.org/property/creators"	label:"Schöpfer"}}
{"_source":{"uri":"http://dbpedia.org/property/bgcolor"	label:"bgcolor"}}
{"_source":{"uri":"http://dbpedia.org/property/fontsize"	label:"Schriftgröße"}}
{"_source":{"uri":"http://dbpedia.org/property/salign"	label:"salign"}}
{"_source":{"uri":"http://dbpedia.org/property/qstyle"	label:"qstyle"}}
{"_source":{"uri":"http://dbpedia.org/property/qalign"	label:"qalign"}}
{"_source":{"uri":"http://dbpedia.org/property/quoted"	label:"zitiert"}}
{"_source":{"uri":"http://dbpedia.org/property/tstyle"	label:"tstyle"}}
{"_source":{"uri":"http://dbpedia.org/property/sstyle"	label:"Stil"}}
{"_source":{"uri":"http://dbpedia.org/property/rd"	label:"RD"}}
{"_source":{"uri":"http://dbpedia.org/property/rd1Score"	label:"RD1-Punktzahl"}}
{"_source":{"uri":"http://dbpedia.org/property/rd1Team"	label:"RD1-Team"}}
{"_source":{"uri":"http://dbpedia.org/property/rd2Team"	label:"RD2-Team"}}
{"_source":{"uri":"http://dbpedia.org/property/article"	label:"Artikel"}}
{"_source":{"uri":"http://dbpedia.org/property/region"	label:"Region"}}
{"_source":{"uri":"http://dbpedia.org/property/ew"	label:"DAS HIER"}}
{"_source":{"uri":"http://dbpedia.org/property/ns"	label:"NS"}}
{"_source":{"uri":"http://dbpedia.org/property/poj"	label:"Kapazität"}}
{"_source":{"uri":"http://dbpedia.org/property/w"	label:"im"}}
{"_source":{"uri":"http://dbpedia.org/property/myr"	label:"myr"}}
{"_source":{"uri":"http://dbpedia.org/ontology/lccnId"	label:"LCCN Id"}}
{"_source":{"uri":"http://dbpedia.org/property/tp"	label:"Stadt"}}
{"_source":{"uri":"http://dbpedia.org/property/trademarkregistrations"	label:"Markenregistrierungen"}}
{"_source":{"uri":"http://dbpedia.org/property/altname"	label:"altname"}}
{"_source":{"uri":"http://dbpedia.org/property/rating"	label:"Bewertung"}}
{"_source":{"uri":"http://dbpedia.org/property/depots"	label:"depots"}}
{"_source":{"uri":"http://dbpedia.org/property/size"	label:"Größe"}}
{"_source":{"uri":"http://dbpedia.org/property/companyLogo"	label:"Firmenlogo"}}
{"_source":{"uri":"http://dbpedia.org/property/companyName"	label:"Name der Firma"}}
{"_source":{"uri":"http://dbpedia.org/property/closed"	label:"geschlossen"}}
{"_source":{"uri":"http://dbpedia.org/property/lcheading"	label:"lcheading"}}
{"_source":{"uri":"http://dbpedia.org/property/onlinebooks"	label:"Onlinebücher"}}
{"_source":{"uri":"http://dbpedia.org/ontology/address"	label:"Adresse"}}
{"_source":{"uri":"http://dbpedia.org/ontology/city"	label:"Stadt"}}
{"_source":{"uri":"http://dbpedia.org/property/abbreviation"	label:"Abkürzung"}}
{"_source":{"uri":"http://dbpedia.org/property/perrow"	label:"pro Zeile"}}
{"_source":{"uri":"http://dbpedia.org/property/congregations"	label:"Gemeinden"}}
{"_source":{"uri":"http://dbpedia.org/property/associations"	label:"Verbände"}}
{"_source":{"uri":"http://dbpedia.org/property/merger"	label:"Zusammenschluss"}}
{"_source":{"uri":"http://dbpedia.org/property/stockrow"	label:"Stockrow"}}
{"_source":{"uri":"http://dbpedia.org/ontology/foundationPlace"	label:"Gründungsort"}}
{"_source":{"uri":"http://dbpedia.org/property/class"	label:"Klasse"}}
{"_source":{"uri":"http://dbpedia.org/property/licensee"	label:"Lizenznehmer"}}
{"_source":{"uri":"http://dbpedia.org/property/webcast"	label:"Webcast"}}
{"_source":{"uri":"http://dbpedia.org/property/after"	label:"nach dem"}}
{"_source":{"uri":"http://dbpedia.org/property/before"	label:"Vor"}}
{"_source":{"uri":"http://dbpedia.org/property/formed"	label:"gebildet"}}
{"_source":{"uri":"http://dbpedia.org/property/ideology"	label:"Ideologie"}}
{"_source":{"uri":"http://dbpedia.org/property/leader1Name"	label:"Name des Anführers1"}}
{"_source":{"uri":"http://dbpedia.org/property/leader1Title"	label:"Leader1-Titel"}}
{"_source":{"uri":"http://dbpedia.org/property/national"	label:"National"}}
{"_source":{"uri":"http://dbpedia.org/property/state"	label:"Zustand"}}
{"_source":{"uri":"http://dbpedia.org/property/parentAgency"	label:"Mutteragentur"}}
{"_source":{"uri":"http://dbpedia.org/property/blank"	label:"leer"}}
{"_source":{"uri":"http://dbpedia.org/property/blank1Title"	label:"blank1 Titel"}}
{"_source":{"uri":"http://dbpedia.org/property/chief2Name"	label:"Name des Chefs2"}}
{"_source":{"uri":"http://dbpedia.org/property/chief2Position"	label:"Chef2 Position"}}
{"_source":{"uri":"http://dbpedia.org/property/minister1Name"	label:"Name des Ministers1"}}
{"_source":{"uri":"http://dbpedia.org/property/newspaper"	label:"Zeitung"}}
{"_source":{"uri":"http://dbpedia.org/ontology/formationYear"	label:"Gründungsjahr"}}
{"_source":{"uri":"http://dbpedia.org/ontology/parentOrganisation"	label:"übergeordnete Organisation"}}
{"_source":{"uri":"http://dbpedia.org/property/b"	label:"b"}}
{"_source":{"uri":"http://dbpedia.org/property/office"	label:"Büro"}}
{"_source":{"uri":"http://dbpedia.org/property/picture"	label:"Bild"}}
{"_source":{"uri":"http://dbpedia.org/property/v"	label:"v"}}
{"_source":{"uri":"http://dbpedia.org/property/wikt"	label:"schlägt vor"}}
{"_source":{"uri":"http://dbpedia.org/property/pictureCaption"	label:"Bildunterschrift"}}
{"_source":{"uri":"http://dbpedia.org/property/seal"	label:"Dichtung"}}
{"_source":{"uri":"http://dbpedia.org/property/sealCaption"	label:"Siegelbeschriftung"}}
{"_source":{"uri":"http://dbpedia.org/property/photos"	label:"Fotos"}}
{"_source":{"uri":"http://dbpedia.org/property/link"	label:"Verknüpfung"}}
{"_source":{"uri":"http://dbpedia.org/property/cap"	label:"Deckel"}}
{"_source":{"uri":"http://dbpedia.org/property/child1Agency"	label:"child1 Agentur"}}
{"_source":{"uri":"http://dbpedia.org/property/child2Agency"	label:"child2 Agentur"}}
{"_source":{"uri":"http://dbpedia.org/property/child3Agency"	label:"child3 Agentur"}}
{"_source":{"uri":"http://dbpedia.org/property/child4Agency"	label:"child4 Agentur"}}
{"_source":{"uri":"http://dbpedia.org/property/survey"	label:"Umfrage"}}
{"_source":{"uri":"http://dbpedia.org/property/superseding"	label:"ersetzen"}}
{"_source":{"uri":"http://dbpedia.org/property/imagewidth"	label:"Bild breite"}}
{"_source":{"uri":"http://dbpedia.org/ontology/numberOfStudents"	label:"Anzahl der Studenten"}}
{"_source":{"uri":"http://dbpedia.org/property/cableChan"	label:"Kabelkanal"}}
{"_source":{"uri":"http://dbpedia.org/property/cableServ"	label:"Kabelserv"}}
{"_source":{"uri":"http://dbpedia.org/property/colors"	label:"Farben"}}
{"_source":{"uri":"http://dbpedia.org/property/established"	label:"etabliert"}}
{"_source":{"uri":"http://dbpedia.org/property/iptvChan"	label:"iptv chan"}}
{"_source":{"uri":"http://dbpedia.org/property/iptvServ"	label:"iptv serv"}}
{"_source":{"uri":"http://dbpedia.org/property/satChan"	label:"saß chan"}}
{"_source":{"uri":"http://dbpedia.org/property/satServ"	label:"saß serv"}}
{"_source":{"uri":"http://dbpedia.org/property/style"	label:"Stil"}}
{"_source":{"uri":"http://dbpedia.org/property/web"	label:"Netz"}}
{"_source":{"uri":"http://dbpedia.org/property/acronym"	label:"Akronym"}}
{"_source":{"uri":"http://dbpedia.org/property/students"	label:"Studenten"}}
{"_source":{"uri":"http://dbpedia.org/ontology/state"	label:"Zustand"}}
{"_source":{"uri":"http://dbpedia.org/ontology/officialSchoolColour"	label:"offizielle Schulfarbe"}}
{"_source":{"uri":"http://dbpedia.org/property/affiliation"	label:"Zugehörigkeit"}}
{"_source":{"uri":"http://dbpedia.org/property/org/group"	label:"Org / Gruppe"}}
{"_source":{"uri":"http://dbpedia.org/property/province"	label:"Provinz"}}
{"_source":{"uri":"http://dbpedia.org/ontology/affiliation"	label:"Zugehörigkeit"}}
{"_source":{"uri":"http://dbpedia.org/ontology/province"	label:"Provinz"}}
{"_source":{"uri":"http://dbpedia.org/property/right"	label:"Recht"}}
{"_source":{"uri":"http://dbpedia.org/property/barwidth"	label:"Barbreite"}}
{"_source":{"uri":"http://dbpedia.org/property/left"	label:"links"}}
{"_source":{"uri":"http://dbpedia.org/property/titlebar"	label:"Titelleiste"}}
{"_source":{"uri":"http://dbpedia.org/property/engine"	label:"Motor"}}
{"_source":{"uri":"http://dbpedia.org/property/family"	label:"Familie"}}
{"_source":{"uri":"http://dbpedia.org/property/mapframeZoom"	label:"Mapframe-Zoom"}}
{"_source":{"uri":"http://dbpedia.org/property/poweroutput"	label:"Leistung"}}
{"_source":{"uri":"http://dbpedia.org/property/enginetype"	label:"Motortyp"}}
{"_source":{"uri":"http://dbpedia.org/property/fleetnumbers"	label:"Flottennummern"}}
{"_source":{"uri":"http://dbpedia.org/property/seating"	label:"Sitzplätze"}}
{"_source":{"uri":"http://dbpedia.org/property/uicclass"	label:"uicclass"}}
{"_source":{"uri":"http://dbpedia.org/property/endowment"	label:"Ausstattung"}}
{"_source":{"uri":"http://dbpedia.org/property/origins"	label:"Herkunft"}}
{"_source":{"uri":"http://dbpedia.org/property/numVolunteers"	label:"Anzahl Freiwillige"}}
{"_source":{"uri":"http://dbpedia.org/property/method"	label:"Methode"}}
{"_source":{"uri":"http://dbpedia.org/ontology/numberOfVolunteers"	label:"Anzahl der Freiwilligen"}}
{"_source":{"uri":"http://dbpedia.org/property/cs1Dates"	label:"cs1-Daten"}}
{"_source":{"uri":"http://dbpedia.org/property/agencyType"	label:"Agenturtyp"}}
{"_source":{"uri":"http://dbpedia.org/property/keydocument"	label:"Keydocument"}}
{"_source":{"uri":"http://dbpedia.org/property/minister1Pfo"	label:"minister1 pfo"}}
{"_source":{"uri":"http://dbpedia.org/property/minister2Name"	label:"minister2 name"}}
{"_source":{"uri":"http://dbpedia.org/property/minister2Pfo"	label:"minister2 pfo"}}
{"_source":{"uri":"http://dbpedia.org/property/parentAgencyType"	label:"Typ der übergeordneten Agentur"}}
{"_source":{"uri":"http://dbpedia.org/property/parentDepartment"	label:"Elternabteilung"}}
{"_source":{"uri":"http://dbpedia.org/property/dimensions"	label:"Maße"}}
{"_source":{"uri":"http://dbpedia.org/property/use"	label:"Benutzen"}}
{"_source":{"uri":"http://dbpedia.org/property/encoding"	label:"Codierung"}}
{"_source":{"uri":"http://dbpedia.org/property/read"	label:"lesen"}}
{"_source":{"uri":"http://dbpedia.org/property/write"	label:"schreiben"}}
{"_source":{"uri":"http://dbpedia.org/property/case"	label:"Fall"}}
{"_source":{"uri":"http://dbpedia.org/property/otherSource"	label:"andere Quelle"}}
{"_source":{"uri":"http://dbpedia.org/property/otherUrl"	label:"andere URL"}}
{"_source":{"uri":"http://dbpedia.org/property/yearsActive"	label:"aktive Jahre"}}
{"_source":{"uri":"http://dbpedia.org/property/channelName"	label:"Kanal Name"}}
{"_source":{"uri":"http://dbpedia.org/property/goldButton"	label:"goldener Knopf"}}
{"_source":{"uri":"http://dbpedia.org/property/goldYear"	label:"Goldjahr"}}
{"_source":{"uri":"http://dbpedia.org/property/membersYear"	label:"Mitgliederjahr"}}
{"_source":{"uri":"http://dbpedia.org/property/silverButton"	label:"silberner Knopf"}}
{"_source":{"uri":"http://dbpedia.org/property/statsUpdate"	label:"Statistik-Update"}}
{"_source":{"uri":"http://dbpedia.org/property/subscribers"	label:"Abonnenten"}}
{"_source":{"uri":"http://dbpedia.org/property/views"	label:"Ansichten"}}
{"_source":{"uri":"http://dbpedia.org/property/nativenameR"	label:"Geburtsname r"}}
{"_source":{"uri":"http://dbpedia.org/property/pictureWidth"	label:"Bildbreite"}}
{"_source":{"uri":"http://dbpedia.org/property/imageFilename"	label:"Bilddateiname"}}
{"_source":{"uri":"http://dbpedia.org/property/abbr"	label:"abbr"}}
{"_source":{"uri":"http://dbpedia.org/property/id6a"	label:"id6a"}}
{"_source":{"uri":"http://dbpedia.org/property/secregions"	label:"Regionen"}}
{"_source":{"uri":"http://dbpedia.org/property/regions"	label:"Regionen"}}
{"_source":{"uri":"http://dbpedia.org/ontology/startDate"	label:"Anfangsdatum"}}
{"_source":{"uri":"http://dbpedia.org/property/strokeColor"	label:"Strichfarbe"}}
{"_source":{"uri":"http://dbpedia.org/property/strokeColor6a"	label:"Strichfarbe6a"}}
{"_source":{"uri":"http://dbpedia.org/property/title6a"	label:"title6a"}}
{"_source":{"uri":"http://dbpedia.org/property/type6a"	label:"Typ 6a"}}
{"_source":{"uri":"http://dbpedia.org/property/bsize"	label:"bGröße"}}
{"_source":{"uri":"http://dbpedia.org/property/cheight"	label:"Höhe"}}
{"_source":{"uri":"http://dbpedia.org/property/cwidth"	label:"Breite"}}
{"_source":{"uri":"http://dbpedia.org/property/description"	label:"Beschreibung"}}
{"_source":{"uri":"http://dbpedia.org/property/oleft"	label:"Links"}}
{"_source":{"uri":"http://dbpedia.org/property/driverTitles"	label:"Fahrertitel"}}
{"_source":{"uri":"http://dbpedia.org/property/folded"	label:"gefaltet"}}
{"_source":{"uri":"http://dbpedia.org/property/formerSeries"	label:"frühere Serie"}}
{"_source":{"uri":"http://dbpedia.org/property/principal"	label:"Schulleiter"}}
{"_source":{"uri":"http://dbpedia.org/property/stateCreditunions"	label:"staatliche kreditunionen"}}
{"_source":{"uri":"http://dbpedia.org/property/averageSpeed"	label:"Durchschnittsgeschwindigkeit"}}
{"_source":{"uri":"http://dbpedia.org/property/centre"	label:"Center"}}
{"_source":{"uri":"http://dbpedia.org/property/east"	label:"Osten"}}
{"_source":{"uri":"http://dbpedia.org/property/mapType"	label:"Kartentyp"}}
{"_source":{"uri":"http://dbpedia.org/property/north"	label:"Norden"}}
{"_source":{"uri":"http://dbpedia.org/property/northeast"	label:"Nordost"}}
{"_source":{"uri":"http://dbpedia.org/property/northwest"	label:"Nordwest"}}
{"_source":{"uri":"http://dbpedia.org/property/officialName"	label:"Offizieller Name"}}
{"_source":{"uri":"http://dbpedia.org/property/population"	label:"Population"}}
{"_source":{"uri":"http://dbpedia.org/property/south"	label:"Süd"}}
{"_source":{"uri":"http://dbpedia.org/property/southeast"	label:"Süd-Ost"}}
{"_source":{"uri":"http://dbpedia.org/property/southwest"	label:"Südwesten"}}
{"_source":{"uri":"http://dbpedia.org/property/west"	label:"Westen"}}
{"_source":{"uri":"http://dbpedia.org/ontology/distanceToCharingCross"	label:"Abstand zum Ladekreuz (μ)"}}
{"_source":{"uri":"http://dbpedia.org/property/charingxDirection"	label:"charingX Richtung"}}
{"_source":{"uri":"http://dbpedia.org/property/charingxDistanceMi"	label:"charingX Entfernung mi"}}
{"_source":{"uri":"http://dbpedia.org/property/constituencyWestminster"	label:"Wahlkreis Westminster"}}
{"_source":{"uri":"http://dbpedia.org/property/londonBorough"	label:"London Borough"}}
{"_source":{"uri":"http://dbpedia.org/property/osGridReference"	label:"os Gitterreferenz"}}
{"_source":{"uri":"http://dbpedia.org/property/populationRef"	label:"Bevölkerung ref"}}
{"_source":{"uri":"http://dbpedia.org/property/postTown"	label:"Poststadt"}}
{"_source":{"uri":"http://dbpedia.org/property/postcodeArea"	label:"Postleitzahlbereich"}}
{"_source":{"uri":"http://dbpedia.org/property/postcodeDistrict"	label:"Postleitzahl Bezirk"}}
{"_source":{"uri":"http://dbpedia.org/ontology/gridReference"	label:"Gitter Referenz"}}
{"_source":{"uri":"http://dbpedia.org/ontology/populationTotal"	label:"Gesamtbevölkerung"}}
{"_source":{"uri":"http://dbpedia.org/ontology/postalCode"	label:"Postleitzahl"}}
{"_source":{"uri":"http://dbpedia.org/property/staticImageCaption"	label:"statische Bildunterschrift"}}
{"_source":{"uri":"http://dbpedia.org/property/staticImageName"	label:"statischer Bildname"}}
{"_source":{"uri":"http://dbpedia.org/ontology/borough"	label:"Bezirk"}}
{"_source":{"uri":"http://dbpedia.org/property/regionServed"	label:"Region serviert"}}
{"_source":{"uri":"http://dbpedia.org/property/parentOrganisation"	label:"übergeordnete Organisation"}}
{"_source":{"uri":"http://dbpedia.org/property/links"	label:"Links"}}
{"_source":{"uri":"http://dbpedia.org/property/previousowners"	label:"Vorheriger Besitzer"}}
{"_source":{"uri":"http://dbpedia.org/property/managingDirector"	label:"Geschäftsführer"}}
{"_source":{"uri":"http://dbpedia.org/property/module"	label:"Modul"}}
{"_source":{"uri":"http://dbpedia.org/property/filename"	label:"Dateiname"}}
{"_source":{"uri":"http://dbpedia.org/ontology/soundRecording"	label:"Tonaufnahme"}}
{"_source":{"uri":"http://dbpedia.org/property/volume"	label:"Volumen"}}
{"_source":{"uri":"http://dbpedia.org/property/wstitle"	label:"wstitle"}}
{"_source":{"uri":"http://dbpedia.org/ontology/ceo"	label:"Geschäftsführer"}}
{"_source":{"uri":"http://dbpedia.org/property/generalManager"	label:"Hauptgeschäftsführer"}}
{"_source":{"uri":"http://dbpedia.org/property/predecessorFirms"	label:"Vorgängerfirmen"}}
{"_source":{"uri":"http://dbpedia.org/property/altName"	label:"alter Name"}}
{"_source":{"uri":"http://dbpedia.org/property/currency"	label:"Währung"}}
{"_source":{"uri":"http://dbpedia.org/property/commodity"	label:"Ware"}}
{"_source":{"uri":"http://dbpedia.org/property/image2Width"	label:"Bild2-Breite"}}
{"_source":{"uri":"http://dbpedia.org/property/publisher"	label:"Herausgeber"}}
{"_source":{"uri":"http://dbpedia.org/property/artists"	label:"Künstler"}}
{"_source":{"uri":"http://dbpedia.org/property/designation"	label:"Bezeichnung"}}
{"_source":{"uri":"http://dbpedia.org/property/designation1Date"	label:"Bezeichnung1 Datum"}}
{"_source":{"uri":"http://dbpedia.org/property/issues"	label:"Probleme"}}
{"_source":{"uri":"http://dbpedia.org/property/locmapin"	label:"Locmapin"}}
{"_source":{"uri":"http://dbpedia.org/property/mainCharTeam"	label:"Hauptchar-Team"}}
{"_source":{"uri":"http://dbpedia.org/property/schedule"	label:"Zeitplan"}}
{"_source":{"uri":"http://dbpedia.org/property/sort"	label:"Sortieren"}}
{"_source":{"uri":"http://dbpedia.org/property/video"	label:"Video"}}
{"_source":{"uri":"http://dbpedia.org/property/writers"	label:"Schriftsteller"}}
{"_source":{"uri":"http://dbpedia.org/property/editors"	label:"Redakteure"}}
{"_source":{"uri":"http://dbpedia.org/ontology/publisher"	label:"Herausgeber"}}
{"_source":{"uri":"http://dbpedia.org/ontology/writer"	label:"Schriftsteller"}}
{"_source":{"uri":"http://dbpedia.org/property/intl"	label:"intl"}}
{"_source":{"uri":"http://dbpedia.org/property/architect"	label:"Architekt"}}
{"_source":{"uri":"http://dbpedia.org/property/cost"	label:"Kosten"}}
{"_source":{"uri":"http://dbpedia.org/property/parking"	label:"Parken"}}
{"_source":{"uri":"http://dbpedia.org/property/yearsactive"	label:"aktive Jahre"}}
{"_source":{"uri":"http://dbpedia.org/property/brewery"	label:"Brauerei"}}
{"_source":{"uri":"http://dbpedia.org/property/seasonalBeers"	label:"saisonale Biere"}}
{"_source":{"uri":"http://dbpedia.org/ontology/seatingCapacity"	label:"Sitzplatzkapazität"}}
{"_source":{"uri":"http://dbpedia.org/property/deathDate"	label:"Todesdatum"}}
{"_source":{"uri":"http://dbpedia.org/property/knownFor"	label:"bekannt für"}}
{"_source":{"uri":"http://dbpedia.org/property/nationality"	label:"Staatsangehörigkeit"}}
{"_source":{"uri":"http://dbpedia.org/property/hangul"	label:"Hangul"}}
{"_source":{"uri":"http://dbpedia.org/property/rr"	label:"RR"}}
{"_source":{"uri":"http://dbpedia.org/property/mr"	label:"Herr"}}
{"_source":{"uri":"http://dbpedia.org/property/fetchwikidata"	label:"fetchwikidata"}}
{"_source":{"uri":"http://dbpedia.org/property/onlysourced"	label:"nur bezogen"}}
{"_source":{"uri":"http://dbpedia.org/property/types"	label:"Typen"}}
{"_source":{"uri":"http://dbpedia.org/ontology/wikiPageDisambiguates"	label:"Wikipedia disambiguiert"}}
{"_source":{"uri":"http://dbpedia.org/property/asn"	label:"asn"}}
{"_source":{"uri":"http://dbpedia.org/property/trafficlevels"	label:"Verkehrsebenen"}}
{"_source":{"uri":"http://dbpedia.org/property/airdate"	label:"Luftdatum"}}
{"_source":{"uri":"http://dbpedia.org/property/branding"	label:"Branding"}}
{"_source":{"uri":"http://dbpedia.org/property/broadcastArea"	label:"Sendebereich"}}
{"_source":{"uri":"http://dbpedia.org/property/chassis"	label:"Chassis"}}
{"_source":{"uri":"http://dbpedia.org/property/finalRace"	label:"letztes Rennen"}}
{"_source":{"uri":"http://dbpedia.org/property/podiums"	label:"Podien"}}
{"_source":{"uri":"http://dbpedia.org/ontology/activeYearsEndYear"	label:"aktive Jahre Ende Jahr"}}
{"_source":{"uri":"http://dbpedia.org/ontology/activeYearsStartYear"	label:"aktive Jahre beginnen Jahr"}}
{"_source":{"uri":"http://dbpedia.org/ontology/alias"	label:"alias"}}
{"_source":{"uri":"http://dbpedia.org/ontology/endDate"	label:"Endtermin"}}
{"_source":{"uri":"http://dbpedia.org/ontology/broadcastArea"	label:"Sendebereich"}}
{"_source":{"uri":"http://dbpedia.org/ontology/knownFor"	label:"bekannt für"}}
{"_source":{"uri":"http://dbpedia.org/ontology/nationality"	label:"Staatsangehörigkeit"}}
{"_source":{"uri":"http://dbpedia.org/ontology/stateOfOrigin"	label:"Herkunftsland"}}
{"_source":{"uri":"http://dbpedia.org/property/numCountryDesks"	label:"num Landeschreibtische"}}
{"_source":{"uri":"http://dbpedia.org/property/affiliations"	label:"Zugehörigkeiten"}}
{"_source":{"uri":"http://dbpedia.org/property/director"	label:"Direktor"}}
{"_source":{"uri":"http://dbpedia.org/property/otherName"	label:"anderer Name"}}
{"_source":{"uri":"http://dbpedia.org/property/operatingAgency"	label:"Betriebsagentur"}}
{"_source":{"uri":"http://dbpedia.org/property/price"	label:"Preis"}}
{"_source":{"uri":"http://dbpedia.org/property/researchField"	label:"Forschungsfeld"}}
{"_source":{"uri":"http://dbpedia.org/property/reson"	label:"reson"}}
{"_source":{"uri":"http://dbpedia.org/property/routekm"	label:"routekm"}}
{"_source":{"uri":"http://dbpedia.org/property/stationsop"	label:"Stationop"}}
{"_source":{"uri":"http://dbpedia.org/property/border"	label:"Rand"}}
{"_source":{"uri":"http://dbpedia.org/property/titleBg"	label:"title-bg"}}
{"_source":{"uri":"http://dbpedia.org/property/active"	label:"aktiv"}}
{"_source":{"uri":"http://dbpedia.org/property/chief3Name"	label:"Chef3 Name"}}
{"_source":{"uri":"http://dbpedia.org/property/chief3Position"	label:"Chef3 Position"}}
{"_source":{"uri":"http://dbpedia.org/property/chiefFunctionalEngineer"	label:"Chef-Funktionsingenieur"}}
{"_source":{"uri":"http://dbpedia.org/property/chiefNameplateEngineer"	label:"Chef-Typenschildingenieur"}}
{"_source":{"uri":"http://dbpedia.org/property/directorOfAdvancedProductCreationAndSvt"	label:"Direktor für Advanced Product Creation und SVT"}}
{"_source":{"uri":"http://dbpedia.org/ontology/viafId"	label:"VIAF Id"}}
{"_source":{"uri":"http://dbpedia.org/property/birthPlace"	label:"Geburtsort"}}
{"_source":{"uri":"http://dbpedia.org/property/almaMater"	label:"Alma Mater"}}
{"_source":{"uri":"http://dbpedia.org/ontology/almaMater"	label:"Alma Mater"}}
{"_source":{"uri":"http://dbpedia.org/property/certain"	label:"sicher"}}
{"_source":{"uri":"http://dbpedia.org/property/mediaType"	label:"Medientyp"}}
{"_source":{"uri":"http://dbpedia.org/property/pubDate"	label:"Pub-Datum"}}
{"_source":{"uri":"http://dbpedia.org/property/part"	label:"Teil"}}
{"_source":{"uri":"http://dbpedia.org/property/etymology"	label:"Etymologie"}}
{"_source":{"uri":"http://dbpedia.org/property/titles"	label:"Titel"}}
{"_source":{"uri":"http://dbpedia.org/property/coatOfArmsSize"	label:"Wappengröße"}}
{"_source":{"uri":"http://dbpedia.org/property/auto"	label:"Auto"}}
{"_source":{"uri":"http://dbpedia.org/property/cy"	label:"cy"}}
{"_source":{"uri":"http://dbpedia.org/property/abv"	label:"abv"}}
{"_source":{"uri":"http://dbpedia.org/property/proof"	label:"Beweis"}}
{"_source":{"uri":"http://dbpedia.org/property/nolink"	label:"keine Verbindung"}}
{"_source":{"uri":"http://dbpedia.org/property/othernames"	label:"andere Namen"}}
{"_source":{"uri":"http://dbpedia.org/ontology/alternativeName"	label:"alternativer Name"}}
{"_source":{"uri":"http://dbpedia.org/ontology/architect"	label:"Architekt"}}
{"_source":{"uri":"http://dbpedia.org/property/artisticDirector"	label:"künstlerischer Leiter"}}
{"_source":{"uri":"http://dbpedia.org/property/artisticStaffName"	label:"Name des künstlerischen Personals"}}
{"_source":{"uri":"http://dbpedia.org/property/artisticStaffType"	label:"Art des künstlerischen Personals"}}
{"_source":{"uri":"http://dbpedia.org/property/balletMistress"	label:"Ballettherrin"}}
{"_source":{"uri":"http://dbpedia.org/property/deputyDirector"	label:"stellvertretender Direktor"}}
{"_source":{"uri":"http://dbpedia.org/property/localName"	label:"Lokaler Name"}}
{"_source":{"uri":"http://dbpedia.org/property/officialSchool"	label:"offizielle Schule"}}
{"_source":{"uri":"http://dbpedia.org/property/orchestra"	label:"Orchester"}}
{"_source":{"uri":"http://dbpedia.org/property/nonProfitSlogan"	label:"gemeinnütziger Slogan"}}
{"_source":{"uri":"http://dbpedia.org/property/pictureFormat"	label:"Bildformat"}}
{"_source":{"uri":"http://dbpedia.org/property/industryType"	label:"Industrietyp"}}
{"_source":{"uri":"http://dbpedia.org/property/ceoType"	label:"CEO-Typ"}}
{"_source":{"uri":"http://dbpedia.org/property/nativeClients"	label:"native Clients"}}
{"_source":{"uri":"http://dbpedia.org/property/otherBeers"	label:"andere Biere"}}
{"_source":{"uri":"http://dbpedia.org/property/busTrackingSite"	label:"Bus Tracking Site"}}
{"_source":{"uri":"http://dbpedia.org/property/transitManager"	label:"Transit Manager"}}
{"_source":{"uri":"http://dbpedia.org/property/navbar"	label:"navbar"}}
{"_source":{"uri":"http://dbpedia.org/property/navbarPos"	label:"navbar pos"}}
{"_source":{"uri":"http://dbpedia.org/property/titleColor"	label:"Titelfarbe"}}
{"_source":{"uri":"http://dbpedia.org/property/textWidth"	label:"Textbreite"}}
{"_source":{"uri":"http://dbpedia.org/ontology/map"	label:"Karte"}}
{"_source":{"uri":"http://dbpedia.org/property/doctoralAdvisor"	label:"Doktorvater"}}
{"_source":{"uri":"http://dbpedia.org/property/fields"	label:"Felder"}}
{"_source":{"uri":"http://dbpedia.org/property/thesisTitle"	label:"Titel der Abschlussarbeit"}}
{"_source":{"uri":"http://dbpedia.org/property/thesisYear"	label:"Diplomarbeitsjahr"}}
{"_source":{"uri":"http://dbpedia.org/property/workplaces"	label:"Arbeitsplätze"}}
{"_source":{"uri":"http://dbpedia.org/ontology/academicDiscipline"	label:"akademische Disziplin"}}
{"_source":{"uri":"http://dbpedia.org/ontology/institution"	label:"Institution"}}
{"_source":{"uri":"http://dbpedia.org/ontology/doctoralAdvisor"	label:"Doktorvater"}}
{"_source":{"uri":"http://dbpedia.org/ontology/status"	label:"Status"}}
{"_source":{"uri":"http://dbpedia.org/property/commons"	label:"Commons"}}
{"_source":{"uri":"http://dbpedia.org/property/portal"	label:"Portal"}}
{"_source":{"uri":"http://dbpedia.org/property/hoovers"	label:"Staubsauger"}}
{"_source":{"uri":"http://dbpedia.org/property/otherLabels"	label:"andere Etiketten"}}
{"_source":{"uri":"http://dbpedia.org/property/rebuilt"	label:"wieder aufgebaut"}}
{"_source":{"uri":"http://dbpedia.org/property/sectorAreas"	label:"Sektorbereiche"}}
{"_source":{"uri":"http://dbpedia.org/property/international"	label:"International"}}
{"_source":{"uri":"http://dbpedia.org/property/details"	label:"Einzelheiten"}}
{"_source":{"uri":"http://dbpedia.org/property/phone"	label:"Telefon"}}
{"_source":{"uri":"http://dbpedia.org/property/cinematography"	label:"Kinematographie"}}
{"_source":{"uri":"http://dbpedia.org/property/countryOfOrigin"	label:"Herkunftsland"}}
{"_source":{"uri":"http://dbpedia.org/property/editing"	label:"Bearbeitung"}}
{"_source":{"uri":"http://dbpedia.org/property/producer"	label:"Produzent"}}
{"_source":{"uri":"http://dbpedia.org/property/runtime"	label:"Laufzeit"}}
{"_source":{"uri":"http://dbpedia.org/property/starring"	label:"mit"}}
{"_source":{"uri":"http://dbpedia.org/property/studio"	label:"Studio"}}
{"_source":{"uri":"http://dbpedia.org/property/writer"	label:"Schriftsteller"}}
{"_source":{"uri":"http://dbpedia.org/ontology/runtime"	label:"Laufzeit (en)"}}
{"_source":{"uri":"http://dbpedia.org/ontology/author"	label:"Autor"}}
{"_source":{"uri":"http://dbpedia.org/ontology/producer"	label:"Produzent"}}
{"_source":{"uri":"http://dbpedia.org/ontology/productionCompany"	label:"Produktionsfirma"}}
{"_source":{"uri":"http://dbpedia.org/ontology/starring"	label:"mit"}}
{"_source":{"uri":"http://dbpedia.org/ontology/Work/runtime"	label:"Laufzeit (m)"}}
{"_source":{"uri":"http://dbpedia.org/property/employeesYear"	label:"Mitarbeiter Jahr"}}
{"_source":{"uri":"http://dbpedia.org/property/expenses"	label:"Kosten"}}
{"_source":{"uri":"http://dbpedia.org/property/expensesYear"	label:"Ausgaben Jahr"}}
{"_source":{"uri":"http://dbpedia.org/property/closureDate"	label:"Datum der Schließung"}}
{"_source":{"uri":"http://dbpedia.org/property/path"	label:"Pfad"}}
{"_source":{"uri":"http://dbpedia.org/ontology/birthPlace"	label:"Geburtsort"}}
{"_source":{"uri":"http://dbpedia.org/property/editor"	label:"Editor"}}
{"_source":{"uri":"http://dbpedia.org/property/party"	label:"Party"}}
{"_source":{"uri":"http://dbpedia.org/property/primeminister"	label:"Premierminister"}}
{"_source":{"uri":"http://dbpedia.org/property/termEnd"	label:"Laufzeitende"}}
{"_source":{"uri":"http://dbpedia.org/property/termStart"	label:"Semesterbeginn"}}
{"_source":{"uri":"http://dbpedia.org/ontology/party"	label:"Party"}}
{"_source":{"uri":"http://dbpedia.org/ontology/termPeriod"	label:"Laufzeit"}}
{"_source":{"uri":"http://dbpedia.org/property/publictransit"	label:"öffentlicher Verkehr"}}
{"_source":{"uri":"http://dbpedia.org/property/pushpinMap"	label:"PIN-Karte"}}
{"_source":{"uri":"http://dbpedia.org/property/pushpinMapCaption"	label:"Pushpin-Kartenbeschriftung"}}
{"_source":{"uri":"http://dbpedia.org/property/category"	label:"Kategorie"}}
{"_source":{"uri":"http://dbpedia.org/property/d"	label:"d"}}
{"_source":{"uri":"http://dbpedia.org/property/display"	label:"Anzeige"}}
{"_source":{"uri":"http://dbpedia.org/property/finaldate"	label:"im Finale"}}
{"_source":{"uri":"http://dbpedia.org/property/finalnumber"	label:"endgültige Nummer"}}
{"_source":{"uri":"http://dbpedia.org/property/firstdate"	label:"erste Verabredung"}}
{"_source":{"uri":"http://dbpedia.org/property/mw"	label:"mw"}}
{"_source":{"uri":"http://dbpedia.org/property/n"	label:"n"}}
{"_source":{"uri":"http://dbpedia.org/property/q"	label:"q"}}
{"_source":{"uri":"http://dbpedia.org/property/species"	label:"Spezies"}}
{"_source":{"uri":"http://dbpedia.org/property/voy"	label:"ich gehe"}}
{"_source":{"uri":"http://dbpedia.org/property/demolished"	label:"zerstört"}}
{"_source":{"uri":"http://dbpedia.org/ontology/demolitionDate"	label:"Abbruchdatum"}}
{"_source":{"uri":"http://dbpedia.org/property/att"	label:"zu"}}
{"_source":{"uri":"http://dbpedia.org/property/dte"	label:"dte"}}
{"_source":{"uri":"http://dbpedia.org/property/ft"	label:"ft"}}
{"_source":{"uri":"http://dbpedia.org/property/in"	label:"im"}}
{"_source":{"uri":"http://dbpedia.org/property/coordinates"	label:"Koordinaten"}}
{"_source":{"uri":"http://dbpedia.org/property/body"	label:"Körper"}}
{"_source":{"uri":"http://dbpedia.org/property/coaPic"	label:"mit dem Bild"}}
{"_source":{"uri":"http://dbpedia.org/property/election"	label:"Wahl"}}
{"_source":{"uri":"http://dbpedia.org/property/houseType"	label:"Haustyp"}}
{"_source":{"uri":"http://dbpedia.org/property/lastElection"	label:"letzte Wahl"}}
{"_source":{"uri":"http://dbpedia.org/property/leader1Type"	label:"Leader1-Typ"}}
{"_source":{"uri":"http://dbpedia.org/property/leader2Type"	label:"Leader2-Typ"}}
{"_source":{"uri":"http://dbpedia.org/property/leader3Type"	label:"Leader3-Typ"}}
{"_source":{"uri":"http://dbpedia.org/property/meetingPlace"	label:"Treffpunkt"}}
{"_source":{"uri":"http://dbpedia.org/property/nextElection"	label:"nächste Wahl"}}
{"_source":{"uri":"http://dbpedia.org/property/seats"	label:"Sitze"}}
{"_source":{"uri":"http://dbpedia.org/property/structure"	label:"Struktur"}}
{"_source":{"uri":"http://dbpedia.org/property/backgroundColor"	label:"Hintergrundfarbe"}}
{"_source":{"uri":"http://dbpedia.org/property/logoPic"	label:"Logo Bild"}}
{"_source":{"uri":"http://dbpedia.org/property/newSession"	label:"Neue Sitzung"}}
{"_source":{"uri":"http://dbpedia.org/property/sessionRoom"	label:"Sitzungsraum"}}
{"_source":{"uri":"http://dbpedia.org/property/leader4Type"	label:"Leader4-Typ"}}
{"_source":{"uri":"http://dbpedia.org/property/legislature"	label:"Legislative"}}
{"_source":{"uri":"http://dbpedia.org/property/politicalGroups"	label:"Fraktionen"}}
{"_source":{"uri":"http://dbpedia.org/property/structure1Res"	label:"Struktur1 res"}}
{"_source":{"uri":"http://dbpedia.org/property/votingSystem"	label:"Abstimmungssystem"}}
{"_source":{"uri":"http://dbpedia.org/ontology/electionDateLeader"	label:"Wahlterminführer"}}
{"_source":{"uri":"http://dbpedia.org/ontology/lastElectionDate"	label:"letzter Wahltermin"}}
{"_source":{"uri":"http://dbpedia.org/ontology/legislativePeriodName"	label:"Name der Legislaturperiode"}}
{"_source":{"uri":"http://dbpedia.org/property/termLength"	label:"Laufzeit"}}
{"_source":{"uri":"http://dbpedia.org/property/termLimits"	label:"Laufzeitgrenzen"}}
{"_source":{"uri":"http://dbpedia.org/ontology/politicalPartyInLegislature"	label:"politische Partei in der Legislative"}}
{"_source":{"uri":"http://dbpedia.org/ontology/politicalPartyOfLeader"	label:"politische Partei des Führers"}}
{"_source":{"uri":"http://dbpedia.org/property/numMembers"	label:"Anzahl Mitglieder"}}
{"_source":{"uri":"http://dbpedia.org/property/notes"	label:"Anmerkungen"}}
{"_source":{"uri":"http://dbpedia.org/property/result"	label:"Ergebnis"}}
{"_source":{"uri":"http://dbpedia.org/property/dataMax"	label:"Daten max"}}
{"_source":{"uri":"http://dbpedia.org/property/dataType"	label:"Datentyp"}}
{"_source":{"uri":"http://dbpedia.org/property/labelType"	label:"Etikettentyp"}}
{"_source":{"uri":"http://dbpedia.org/property/stages"	label:"Stufen"}}
{"_source":{"uri":"http://dbpedia.org/property/barWidth"	label:"Balkenbreite"}}
{"_source":{"uri":"http://dbpedia.org/property/countryOrigin"	label:"Herkunftsland"}}
{"_source":{"uri":"http://dbpedia.org/property/decisionClock"	label:"Entscheidungsuhr"}}
{"_source":{"uri":"http://dbpedia.org/property/function"	label:"Funktion"}}
{"_source":{"uri":"http://dbpedia.org/property/sites"	label:"Websites"}}
{"_source":{"uri":"http://dbpedia.org/property/weathergo"	label:"Weathergo"}}
{"_source":{"uri":"http://dbpedia.org/property/widthUnits"	label:"Breiteneinheiten"}}
{"_source":{"uri":"http://dbpedia.org/property/italicTitle"	label:"kursiver Titel"}}
{"_source":{"uri":"http://dbpedia.org/property/platforms"	label:"Plattformen"}}
{"_source":{"uri":"http://dbpedia.org/property/rev"	label:"rev"}}
{"_source":{"uri":"http://dbpedia.org/property/rev1score"	label:"rev1Score"}}
{"_source":{"uri":"http://dbpedia.org/property/rev2score"	label:"rev2Score"}}
{"_source":{"uri":"http://dbpedia.org/property/latDeg"	label:"dich lassen"}}
{"_source":{"uri":"http://dbpedia.org/property/lonDeg"	label:"lon du"}}
{"_source":{"uri":"http://dbpedia.org/property/relief"	label:"Linderung"}}
{"_source":{"uri":"http://dbpedia.org/property/staff"	label:"Mitarbeiter"}}
{"_source":{"uri":"http://dbpedia.org/property/work"	label:"Arbeit"}}
{"_source":{"uri":"http://dbpedia.org/property/superintendent"	label:"Superintendent"}}
{"_source":{"uri":"http://dbpedia.org/property/chief4Name"	label:"Chef4 Name"}}
{"_source":{"uri":"http://dbpedia.org/property/chief4Position"	label:"Chef4 Position"}}
{"_source":{"uri":"http://dbpedia.org/property/deputyminister1Name"	label:"deputyminister1 name"}}
{"_source":{"uri":"http://dbpedia.org/property/deputyminister1Pfo"	label:"deputyminister1 pfo"}}
{"_source":{"uri":"http://dbpedia.org/property/grades"	label:"Noten"}}
{"_source":{"uri":"http://dbpedia.org/property/teachers"	label:"Lehrer"}}
{"_source":{"uri":"http://dbpedia.org/property/usNcesDistrictId"	label:"us nces bezirks id"}}
{"_source":{"uri":"http://dbpedia.org/property/formerly"	label:"früher"}}
{"_source":{"uri":"http://dbpedia.org/property/bodyStyle"	label:"Körperstil"}}
{"_source":{"uri":"http://dbpedia.org/property/related"	label:"verbunden"}}
{"_source":{"uri":"http://dbpedia.org/property/transmission"	label:"Übertragung"}}
{"_source":{"uri":"http://dbpedia.org/property/layout"	label:"Layout"}}
{"_source":{"uri":"http://dbpedia.org/property/m"	label:"m"}}
{"_source":{"uri":"http://dbpedia.org/property/number"	label:"Nummer"}}
{"_source":{"uri":"http://dbpedia.org/property/inventor"	label:"Erfinder"}}
{"_source":{"uri":"http://dbpedia.org/property/fullname"	label:"vollständiger Name"}}
{"_source":{"uri":"http://dbpedia.org/property/brokeGround"	label:"Grundsteinlegung"}}
{"_source":{"uri":"http://dbpedia.org/property/renovated"	label:"renoviert"}}
{"_source":{"uri":"http://dbpedia.org/ontology/buildingStartDate"	label:"Baubeginn"}}
{"_source":{"uri":"http://dbpedia.org/property/sname"	label:"ausziehen	starten	abheben	losfahren"}}
{"_source":{"uri":"http://dbpedia.org/property/sopt"	label:"sopt"}}
{"_source":{"uri":"http://dbpedia.org/property/birthName"	label:"Geburtsname"}}
{"_source":{"uri":"http://dbpedia.org/ontology/birthName"	label:"Geburtsname"}}
{"_source":{"uri":"http://dbpedia.org/ontology/imdbId"	label:"IMDB-ID"}}
{"_source":{"uri":"http://dbpedia.org/property/people"	label:"Menschen"}}
{"_source":{"uri":"http://dbpedia.org/property/cat"	label:"Katze"}}
{"_source":{"uri":"http://dbpedia.org/property/col"	label:"mit dem"}}
{"_source":{"uri":"http://dbpedia.org/property/creator"	label:"Schöpfer"}}
{"_source":{"uri":"http://dbpedia.org/property/mbid"	label:"mbid"}}
{"_source":{"uri":"http://dbpedia.org/property/otherdata"	label:"andere Daten"}}
{"_source":{"uri":"http://dbpedia.org/property/otherlabel"	label:"otherlabel"}}
{"_source":{"uri":"http://dbpedia.org/property/books"	label:"Bücher"}}
{"_source":{"uri":"http://dbpedia.org/property/toys"	label:"Spielzeuge"}}
{"_source":{"uri":"http://dbpedia.org/property/music"	label:"Musik-"}}
{"_source":{"uri":"http://dbpedia.org/property/openingDate"	label:"Eröffnungsdatum"}}
{"_source":{"uri":"http://dbpedia.org/property/shorts"	label:"kurze Hose"}}
{"_source":{"uri":"http://dbpedia.org/property/visitors"	label:"Besucher"}}
{"_source":{"uri":"http://dbpedia.org/property/comics"	label:"Comics"}}
{"_source":{"uri":"http://dbpedia.org/property/novels"	label:"Romane"}}
{"_source":{"uri":"http://dbpedia.org/property/tvSpecials"	label:"TV-Specials"}}
{"_source":{"uri":"http://dbpedia.org/property/station"	label:"Bahnhof"}}
{"_source":{"uri":"http://dbpedia.org/property/campus"	label:"Campus"}}
{"_source":{"uri":"http://dbpedia.org/property/readon"	label:"weiter lesen"}}
{"_source":{"uri":"http://dbpedia.org/property/ta"	label:"ta"}}
{"_source":{"uri":"http://dbpedia.org/property/champion"	label:"Champion"}}
{"_source":{"uri":"http://dbpedia.org/property/created"	label:"erstellt"}}
{"_source":{"uri":"http://dbpedia.org/property/product"	label:"Produkt"}}
{"_source":{"uri":"http://dbpedia.org/property/promotion"	label:"Beförderung"}}
{"_source":{"uri":"http://dbpedia.org/property/reign"	label:"Herrschaft"}}
{"_source":{"uri":"http://dbpedia.org/property/retired"	label:"im Ruhestand"}}
{"_source":{"uri":"http://dbpedia.org/property/championshipname"	label:"Meisterschaftsname"}}
{"_source":{"uri":"http://dbpedia.org/property/finalchamp"	label:"Finalchamp"}}
{"_source":{"uri":"http://dbpedia.org/property/firstchamp"	label:"firstchamp"}}
{"_source":{"uri":"http://dbpedia.org/property/heaviest"	label:"am schwersten"}}
{"_source":{"uri":"http://dbpedia.org/property/lightest"	label:"am leichtesten"}}
{"_source":{"uri":"http://dbpedia.org/property/longestreign"	label:"am längsten regieren"}}
{"_source":{"uri":"http://dbpedia.org/property/mostreigns"	label:"Die meisten regieren"}}
{"_source":{"uri":"http://dbpedia.org/property/oldest"	label:"älteste"}}
{"_source":{"uri":"http://dbpedia.org/property/shortestreign"	label:"kürzeste Herrschaft"}}
{"_source":{"uri":"http://dbpedia.org/property/sortNumber"	label:"Sortiernummer"}}
{"_source":{"uri":"http://dbpedia.org/property/youngest"	label:"jüngste"}}
{"_source":{"uri":"http://dbpedia.org/property/latestPreviewDate"	label:"spätestes Vorschaudatum"}}
{"_source":{"uri":"http://dbpedia.org/property/latestPreviewVersion"	label:"neueste Vorschau-Version"}}
{"_source":{"uri":"http://dbpedia.org/property/numberOfLines"	label:"Anzahl der Zeilen"}}
{"_source":{"uri":"http://dbpedia.org/property/firstVines"	label:"erste Reben"}}
{"_source":{"uri":"http://dbpedia.org/property/added"	label:"hinzugefügt"}}
{"_source":{"uri":"http://dbpedia.org/property/architecture"	label:"die Architektur"}}
{"_source":{"uri":"http://dbpedia.org/property/attendance"	label:"Teilnahme"}}
{"_source":{"uri":"http://dbpedia.org/property/built"	label:"gebaut"}}
{"_source":{"uri":"http://dbpedia.org/property/governingBody"	label:"Leitungsgremium"}}
{"_source":{"uri":"http://dbpedia.org/property/refnum"	label:"refnum"}}
{"_source":{"uri":"http://dbpedia.org/property/venue"	label:"Tagungsort"}}
{"_source":{"uri":"http://dbpedia.org/property/payPerViewBuys"	label:"Pay Per View kauft"}}
{"_source":{"uri":"http://dbpedia.org/property/precededBy"	label:"vorangestellt von"}}
{"_source":{"uri":"http://dbpedia.org/property/agency"	label:"Agentur"}}
{"_source":{"uri":"http://dbpedia.org/property/corporate"	label:"Unternehmen"}}
{"_source":{"uri":"http://dbpedia.org/property/productionCompany"	label:"Produktionsfirma"}}
{"_source":{"uri":"http://dbpedia.org/ontology/latestReleaseVersion"	label:"neueste Release-Version"}}
{"_source":{"uri":"http://dbpedia.org/ontology/releaseDate"	label:"Veröffentlichungsdatum"}}
{"_source":{"uri":"http://dbpedia.org/property/soundDesign"	label:"Audiogestaltung"}}
{"_source":{"uri":"http://dbpedia.org/property/verLayout"	label:"ver Layout"}}
{"_source":{"uri":"http://dbpedia.org/ontology/computingPlatform"	label:"Computerplattform"}}
{"_source":{"uri":"http://dbpedia.org/ontology/developer"	label:"Entwickler"}}
{"_source":{"uri":"http://dbpedia.org/ontology/operatingSystem"	label:"Betriebssystem"}}
{"_source":{"uri":"http://dbpedia.org/property/branch"	label:"Ast"}}
{"_source":{"uri":"http://dbpedia.org/property/court"	label:"Gericht"}}
{"_source":{"uri":"http://dbpedia.org/property/section"	label:"Sektion"}}
{"_source":{"uri":"http://dbpedia.org/property/branch1Data"	label:"branch1 Daten"}}
{"_source":{"uri":"http://dbpedia.org/property/branch1Label"	label:"branch1 label"}}
{"_source":{"uri":"http://dbpedia.org/property/commanderName"	label:"Kommandant Name"}}
{"_source":{"uri":"http://dbpedia.org/property/commanderTitle"	label:"Kommandantentitel"}}
{"_source":{"uri":"http://dbpedia.org/property/executive"	label:"Exekutive"}}
{"_source":{"uri":"http://dbpedia.org/property/governmentForm"	label:"Regierungsform"}}
{"_source":{"uri":"http://dbpedia.org/property/governmentName"	label:"Regierungsname"}}
{"_source":{"uri":"http://dbpedia.org/property/military"	label:"Militär-"}}
{"_source":{"uri":"http://dbpedia.org/property/premierName"	label:"Premier Name"}}
{"_source":{"uri":"http://dbpedia.org/property/premierTitle"	label:"Premier-Titel"}}
{"_source":{"uri":"http://dbpedia.org/property/presidentName"	label:"Name des Präsidenten"}}
{"_source":{"uri":"http://dbpedia.org/property/presidentTitle"	label:"Präsidententitel"}}
{"_source":{"uri":"http://dbpedia.org/property/rulerName"	label:"Linealname"}}
{"_source":{"uri":"http://dbpedia.org/property/rulerTitle"	label:"Lineal Titel"}}
{"_source":{"uri":"http://dbpedia.org/property/mainOrgan"	label:"Hauptorgel"}}
{"_source":{"uri":"http://dbpedia.org/property/speakerName"	label:"Name des Sprechers"}}
{"_source":{"uri":"http://dbpedia.org/property/speakerTitle"	label:"Sprechertitel"}}
{"_source":{"uri":"http://dbpedia.org/property/ministries"	label:"Ministerien"}}
{"_source":{"uri":"http://dbpedia.org/property/dupe"	label:"betrogen"}}
{"_source":{"uri":"http://dbpedia.org/property/above"	label:"über"}}
{"_source":{"uri":"http://dbpedia.org/property/bg"	label:"bg"}}
{"_source":{"uri":"http://dbpedia.org/property/cabinet"	label:"Kabinett"}}
{"_source":{"uri":"http://dbpedia.org/property/candidate"	label:"Kandidat"}}
{"_source":{"uri":"http://dbpedia.org/property/change"	label:"Veränderung"}}
{"_source":{"uri":"http://dbpedia.org/property/document"	label:"Dokument"}}
{"_source":{"uri":"http://dbpedia.org/property/flag"	label:"Flagge"}}
{"_source":{"uri":"http://dbpedia.org/property/inaugural"	label:"Einweihung"}}
{"_source":{"uri":"http://dbpedia.org/property/percentage"	label:"Prozentsatz"}}
{"_source":{"uri":"http://dbpedia.org/property/residence"	label:"Residenz"}}
{"_source":{"uri":"http://dbpedia.org/property/responsible"	label:"verantwortlich"}}
{"_source":{"uri":"http://dbpedia.org/property/rows"	label:"Reihen"}}
{"_source":{"uri":"http://dbpedia.org/property/seat"	label:"Sitz"}}
{"_source":{"uri":"http://dbpedia.org/property/speaker"	label:"Lautsprecher"}}
{"_source":{"uri":"http://dbpedia.org/property/votes"	label:"Stimmen"}}
{"_source":{"uri":"http://dbpedia.org/property/headerstyle"	label:"Headerstyle"}}
{"_source":{"uri":"http://dbpedia.org/property/appointed"	label:"ernannt"}}
{"_source":{"uri":"http://dbpedia.org/property/appointerHog"	label:"Appointer Schwein"}}
{"_source":{"uri":"http://dbpedia.org/property/bird"	label:"Vogel"}}
{"_source":{"uri":"http://dbpedia.org/property/buc"	label:"Jeder"}}
{"_source":{"uri":"http://dbpedia.org/property/cabinetAppointer"	label:"Schrank Appointer"}}
{"_source":{"uri":"http://dbpedia.org/property/cabinetDesignator"	label:"Schrankbezeichner"}}
{"_source":{"uri":"http://dbpedia.org/property/cabinetHq"	label:"Kabinett hq"}}
{"_source":{"uri":"http://dbpedia.org/property/cabinetLeader"	label:"Kabinettsleiter"}}
{"_source":{"uri":"http://dbpedia.org/property/chiefJustice"	label:"Oberster Richter"}}
{"_source":{"uri":"http://dbpedia.org/property/chiefSecretary"	label:"Chefsekretär"}}
{"_source":{"uri":"http://dbpedia.org/property/coatOfArms"	label:"Wappen"}}
{"_source":{"uri":"http://dbpedia.org/property/constitution"	label:"Verfassung"}}
{"_source":{"uri":"http://dbpedia.org/property/costume"	label:"Kostüm"}}
{"_source":{"uri":"http://dbpedia.org/property/courtSeat"	label:"Gerichtssitz"}}
{"_source":{"uri":"http://dbpedia.org/property/currentHog"	label:"aktuelles Schwein"}}
{"_source":{"uri":"http://dbpedia.org/property/currentHos"	label:"aktuelle hos"}}
{"_source":{"uri":"http://dbpedia.org/property/dertments"	label:"dertments"}}
{"_source":{"uri":"http://dbpedia.org/property/dpySpeaker"	label:"dpy lautsprecher"}}
{"_source":{"uri":"http://dbpedia.org/property/fg"	label:"fg"}}
{"_source":{"uri":"http://dbpedia.org/property/fish"	label:"Fisch"}}
{"_source":{"uri":"http://dbpedia.org/property/flagborder"	label:"Flaggengrenze"}}
{"_source":{"uri":"http://dbpedia.org/property/flagcaption"	label:"Flaggenübernahme"}}
{"_source":{"uri":"http://dbpedia.org/property/flower"	label:"Blume"}}
{"_source":{"uri":"http://dbpedia.org/property/fruit"	label:"Obst"}}
{"_source":{"uri":"http://dbpedia.org/property/highCourt"	label:"Oberster Gerichtshof"}}
{"_source":{"uri":"http://dbpedia.org/property/incumbentsince"	label:"Amtsinhaber seit"}}
{"_source":{"uri":"http://dbpedia.org/property/insignia"	label:"Insignien"}}
{"_source":{"uri":"http://dbpedia.org/property/insigniacaption"	label:"Insigniacaption"}}
{"_source":{"uri":"http://dbpedia.org/property/insigniasize"	label:"insigniasize"}}
{"_source":{"uri":"http://dbpedia.org/property/legislativeAssembly"	label:"gesetzgebende Versammlung"}}
{"_source":{"uri":"http://dbpedia.org/property/legislativeAssemblyInlocallanguage"	label:"gesetzgebende Versammlung in der Sprache"}}
{"_source":{"uri":"http://dbpedia.org/property/legislaturePlace"	label:"gesetzgebender Ort"}}
{"_source":{"uri":"http://dbpedia.org/property/lowerCourts"	label:"Vorinstanzen"}}
{"_source":{"uri":"http://dbpedia.org/property/lowerhouse"	label:"Unteres Haus"}}
{"_source":{"uri":"http://dbpedia.org/property/mammal"	label:"Säugetier"}}
{"_source":{"uri":"http://dbpedia.org/property/memberInAssembly"	label:"Mitglied in der Versammlung"}}
{"_source":{"uri":"http://dbpedia.org/property/membersInAssembly"	label:"Mitglieder in der Versammlung"}}
{"_source":{"uri":"http://dbpedia.org/property/nameOfChiefMinister"	label:"Name des Ministerpräsidenten"}}
{"_source":{"uri":"http://dbpedia.org/property/nameOfGovernor"	label:"Name des Gouverneurs"}}
{"_source":{"uri":"http://dbpedia.org/property/nameOfState"	label:"Name des Staates"}}
{"_source":{"uri":"http://dbpedia.org/property/nir"	label:"NIR"}}
{"_source":{"uri":"http://dbpedia.org/property/phfs"	label:"phfs"}}
{"_source":{"uri":"http://dbpedia.org/property/post"	label:"Post"}}
{"_source":{"uri":"http://dbpedia.org/property/romaji"	label:"Romaji"}}
{"_source":{"uri":"http://dbpedia.org/property/salary"	label:"Gehalt"}}
{"_source":{"uri":"http://dbpedia.org/property/sct"	label:"SCT"}}
{"_source":{"uri":"http://dbpedia.org/property/seatOfGovernment"	label:"Regierungssitz"}}
{"_source":{"uri":"http://dbpedia.org/property/departments"	label:"Abteilungen"}}
{"_source":{"uri":"http://dbpedia.org/property/discuss"	label:"diskutieren"}}
{"_source":{"uri":"http://dbpedia.org/property/incumbent"	label:"Amtsinhaber"}}
{"_source":{"uri":"http://dbpedia.org/property/subheader"	label:"Subheader"}}
{"_source":{"uri":"http://dbpedia.org/property/termlength"	label:"Laufzeit"}}
{"_source":{"uri":"http://dbpedia.org/property/titleHog"	label:"Titel Schwein"}}
{"_source":{"uri":"http://dbpedia.org/property/titleHos"	label:"Titel hos"}}
{"_source":{"uri":"http://dbpedia.org/property/tl"	label:"TL"}}
{"_source":{"uri":"http://dbpedia.org/property/tree"	label:"Baum"}}
{"_source":{"uri":"http://dbpedia.org/property/upperhouse"	label:"Oberes Haus"}}
{"_source":{"uri":"http://dbpedia.org/property/wls"	label:"WLS"}}
{"_source":{"uri":"http://dbpedia.org/property/currentMembers"	label:"aktuelle Mitglieder"}}
{"_source":{"uri":"http://dbpedia.org/ontology/license"	label:"Lizenz"}}
{"_source":{"uri":"http://dbpedia.org/property/linelengthMi"	label:"linelength mi"}}
{"_source":{"uri":"http://dbpedia.org/property/racksystem"	label:"Racksystem"}}
{"_source":{"uri":"http://dbpedia.org/property/repo"	label:"Repo"}}
{"_source":{"uri":"http://dbpedia.org/property/affiliates"	label:"Mitgliedsorganisationen"}}
{"_source":{"uri":"http://dbpedia.org/ontology/pictureFormat"	label:"Bildformat"}}
{"_source":{"uri":"http://dbpedia.org/property/builder"	label:"Baumeister"}}
{"_source":{"uri":"http://dbpedia.org/property/clubname"	label:"Clubname"}}
{"_source":{"uri":"http://dbpedia.org/property/designatedOther1NumPosition"	label:"bezeichnete andere1 num Position"}}
{"_source":{"uri":"http://dbpedia.org/property/justia"	label:"justia"}}
{"_source":{"uri":"http://dbpedia.org/property/burgee"	label:"Burgee"}}
{"_source":{"uri":"http://dbpedia.org/property/commodore"	label:"Kommodore"}}
{"_source":{"uri":"http://dbpedia.org/property/designatedOther3NumPosition"	label:"bezeichnet other3 num position"}}
{"_source":{"uri":"http://dbpedia.org/property/labelSize"	label:"Etikettengröße"}}
{"_source":{"uri":"http://dbpedia.org/property/linename"	label:"Leinenname"}}
{"_source":{"uri":"http://dbpedia.org/property/originalopen"	label:"originalopen"}}
{"_source":{"uri":"http://dbpedia.org/property/designatedOther2NumPosition"	label:"bezeichnet other2 num position"}}
{"_source":{"uri":"http://dbpedia.org/property/events"	label:"Veranstaltungen"}}
{"_source":{"uri":"http://dbpedia.org/property/mapLabel"	label:"Kartenbeschriftung"}}
{"_source":{"uri":"http://dbpedia.org/ontology/area"	label:"Fläche (m2)"}}
{"_source":{"uri":"http://dbpedia.org/ontology/area"	label:"Ebene"}}
{"_source":{"uri":"http://dbpedia.org/ontology/area"	label:"Fläche"}}
{"_source":{"uri":"http://dbpedia.org/ontology/nrhpReferenceNumber"	label:"NRHP-Referenznummer"}}
{"_source":{"uri":"http://dbpedia.org/ontology/yearOfConstruction"	label:"Baujahr"}}
{"_source":{"uri":"http://dbpedia.org/ontology/yearOfConstruction"	label:"Baujahr"}}
{"_source":{"uri":"http://dbpedia.org/ontology/yearOfConstruction"	label:"Herstellungsjahr"}}
{"_source":{"uri":"http://dbpedia.org/property/stage"	label:"Bühne"}}
{"_source":{"uri":"http://dbpedia.org/property/stage"	label:"Bühne"}}
{"_source":{"uri":"http://dbpedia.org/property/stage"	label:"Podium"}}
{"_source":{"uri":"http://dbpedia.org/property/stage"	label:"Szene"}}
{"_source":{"uri":"http://dbpedia.org/property/stageyears"	label:"Bühnenjahre"}}
{"_source":{"uri":"http://dbpedia.org/property/terminus"	label:"Terminus"}}
{"_source":{"uri":"http://dbpedia.org/property/terminus"	label:"Fachausdruck (für)"}}
{"_source":{"uri":"http://dbpedia.org/property/terminus"	label:"Fachbegriff"}}
{"_source":{"uri":"http://dbpedia.org/property/terminus"	label:"Fachterminus"}}
{"_source":{"uri":"http://dbpedia.org/property/terminus"	label:"Fachvokabel"}}
{"_source":{"uri":"http://dbpedia.org/property/terminus"	label:"Fachwort"}}
{"_source":{"uri":"http://dbpedia.org/property/terminus"	label:"Terminus"}}
{"_source":{"uri":"http://dbpedia.org/property/terminus"	label:"Terminus technicus"}}
{"_source":{"uri":"http://dbpedia.org/ontology/architecturalStyle"	label:"architektonischer Stil"}}
{"_source":{"uri":"http://dbpedia.org/property/scale"	label:"Rahmen"}}
{"_source":{"uri":"http://dbpedia.org/property/x"	label:"x"}}
{"_source":{"uri":"http://dbpedia.org/property/commonscat"	label:"commonscat"}}
{"_source":{"uri":"http://dbpedia.org/property/apm"	label:"ca."}}
{"_source":{"uri":"http://dbpedia.org/property/linegf"	label:"lineGF"}}
{"_source":{"uri":"http://dbpedia.org/property/thz"	label:"THZ"}}
{"_source":{"uri":"http://dbpedia.org/property/mapWidth"	label:"Kartenbreite"}}
{"_source":{"uri":"http://dbpedia.org/property/infrastructure"	label:"Infrastruktur"}}
{"_source":{"uri":"http://dbpedia.org/property/nostations"	label:"Nostationen"}}
{"_source":{"uri":"http://dbpedia.org/property/labelstyle"	label:"Labelstil"}}
{"_source":{"uri":"http://dbpedia.org/property/endedOperation"	label:"Betrieb beendet"}}
{"_source":{"uri":"http://dbpedia.org/property/bodystyle"	label:"Körperstil"}}
{"_source":{"uri":"http://dbpedia.org/property/hanja"	label:"Hanja"}}
{"_source":{"uri":"http://dbpedia.org/property/comment"	label:"Kommentar"}}
{"_source":{"uri":"http://dbpedia.org/property/education"	label:"Bildung"}}
{"_source":{"uri":"http://dbpedia.org/property/networth"	label:"Reinvermögen"}}
{"_source":{"uri":"http://dbpedia.org/ontology/networth"	label:"networth ($)"}}
{"_source":{"uri":"http://dbpedia.org/ontology/education"	label:"Bildung"}}
{"_source":{"uri":"http://dbpedia.org/property/seatingCapacity"	label:"Sitzplatzkapazität"}}
{"_source":{"uri":"http://dbpedia.org/property/crew"	label:"Besatzung"}}
{"_source":{"uri":"http://dbpedia.org/property/lengthFt"	label:"Länge ft"}}
{"_source":{"uri":"http://dbpedia.org/property/ref"	label:"ref"}}
{"_source":{"uri":"http://dbpedia.org/property/volunteers"	label:"Freiwillige"}}
{"_source":{"uri":"http://dbpedia.org/property/volunteersYear"	label:"Freiwilligenjahr"}}
{"_source":{"uri":"http://dbpedia.org/property/ceilingFt"	label:"Decke ft"}}
{"_source":{"uri":"http://dbpedia.org/property/cruiseSpeedMph"	label:"Reisegeschwindigkeit mph"}}
{"_source":{"uri":"http://dbpedia.org/property/emptyWeightLb"	label:"Leergewicht lb."}}
{"_source":{"uri":"http://dbpedia.org/property/endurance"	label:"Ausdauer"}}
{"_source":{"uri":"http://dbpedia.org/property/eng1Name"	label:"eng1 name"}}
{"_source":{"uri":"http://dbpedia.org/property/eng1Note"	label:"eng1 note"}}
{"_source":{"uri":"http://dbpedia.org/property/eng1Number"	label:"eng1 Nummer"}}
{"_source":{"uri":"http://dbpedia.org/property/eng1Type"	label:"eng1 Typ"}}
{"_source":{"uri":"http://dbpedia.org/property/eng2Name"	label:"eng2 name"}}
{"_source":{"uri":"http://dbpedia.org/property/eng2Note"	label:"eng2 note"}}
{"_source":{"uri":"http://dbpedia.org/property/eng2Number"	label:"eng2 Nummer"}}
{"_source":{"uri":"http://dbpedia.org/property/maxSpeedMph"	label:"Höchstgeschwindigkeit mph"}}
{"_source":{"uri":"http://dbpedia.org/property/maxTakeoffWeightLb"	label:"maximales Startgewicht lb."}}
{"_source":{"uri":"http://dbpedia.org/property/rangeMi"	label:"Reichweite mi"}}
{"_source":{"uri":"http://dbpedia.org/property/rangeMiles"	label:"Reichweite Meilen"}}
{"_source":{"uri":"http://dbpedia.org/property/rotAreaSqft"	label:"Fäulnisfläche sqft"}}
{"_source":{"uri":"http://dbpedia.org/property/rotDiaM"	label:"verrotten ihn m"}}
{"_source":{"uri":"http://dbpedia.org/property/rotNumber"	label:"Fäulnisnummer"}}
{"_source":{"uri":"http://dbpedia.org/property/spanFt"	label:"span ft"}}
{"_source":{"uri":"http://dbpedia.org/property/staffYear"	label:"Personaljahr"}}
{"_source":{"uri":"http://dbpedia.org/ontology/numberOfStaff"	label:"Anzahl der Mitarbeiter"}}
{"_source":{"uri":"http://dbpedia.org/property/bicycle"	label:"Fahrrad"}}
{"_source":{"uri":"http://dbpedia.org/property/colour"	label:"Farbe"}}
{"_source":{"uri":"http://dbpedia.org/property/next"	label:"Nächster"}}
{"_source":{"uri":"http://dbpedia.org/property/partners"	label:"Partner"}}
{"_source":{"uri":"http://dbpedia.org/property/previous"	label:"Bisherige"}}
{"_source":{"uri":"http://dbpedia.org/property/variants"	label:"Varianten"}}
{"_source":{"uri":"http://dbpedia.org/property/firmType"	label:"fester Typ"}}
{"_source":{"uri":"http://dbpedia.org/property/contentLicence"	label:"Inhaltslizenz"}}
{"_source":{"uri":"http://dbpedia.org/property/chairperson"	label:"Vorsitzender"}}
{"_source":{"uri":"http://dbpedia.org/property/freight"	label:"Fracht"}}
{"_source":{"uri":"http://dbpedia.org/property/othername"	label:"anderer Name"}}
{"_source":{"uri":"http://dbpedia.org/property/passkm"	label:"Passkm"}}
{"_source":{"uri":"http://dbpedia.org/property/statyear"	label:"statyear"}}
{"_source":{"uri":"http://dbpedia.org/property/img"	label:"img"}}
{"_source":{"uri":"http://dbpedia.org/property/logowidth"	label:"logowidth"}}
{"_source":{"uri":"http://dbpedia.org/property/fullName"	label:"vollständiger Name"}}
{"_source":{"uri":"http://dbpedia.org/property/tablewidth"	label:"Tischbreite"}}
{"_source":{"uri":"http://dbpedia.org/property/koreancontext"	label:"koreanischer Kontext"}}
{"_source":{"uri":"http://dbpedia.org/property/koreanname"	label:"koreanischer Name"}}
{"_source":{"uri":"http://dbpedia.org/property/dwgs"	label:"dwgs"}}
{"_source":{"uri":"http://dbpedia.org/property/cand"	label:"Wann"}}
{"_source":{"uri":"http://dbpedia.org/property/issnlabel"	label:"ISSNlabel"}}
{"_source":{"uri":"http://dbpedia.org/property/electorate"	label:"Wählerschaft"}}
{"_source":{"uri":"http://dbpedia.org/property/invalid"	label:"ungültig"}}
{"_source":{"uri":"http://dbpedia.org/property/xaxisformat"	label:"xAxisFormat"}}
{"_source":{"uri":"http://dbpedia.org/property/frequency"	label:"Frequenz"}}
{"_source":{"uri":"http://dbpedia.org/property/scope"	label:"Umfang"}}
{"_source":{"uri":"http://dbpedia.org/property/collectionSize"	label:"Sammlungsgröße"}}
{"_source":{"uri":"http://dbpedia.org/property/libraryLogo"	label:"Bibliothekslogo"}}
{"_source":{"uri":"http://dbpedia.org/property/londonOfficeUntil"	label:"Londoner Büro bis"}}
{"_source":{"uri":"http://dbpedia.org/property/based"	label:"basierend"}}
{"_source":{"uri":"http://dbpedia.org/property/imageFile"	label:"Bilddatei"}}
{"_source":{"uri":"http://dbpedia.org/property/lastdate"	label:"letztes Datum"}}
{"_source":{"uri":"http://dbpedia.org/property/collapsed"	label:"zusammengebrochen"}}
{"_source":{"uri":"http://dbpedia.org/property/headline"	label:"Überschrift"}}
{"_source":{"uri":"http://dbpedia.org/property/lyrics"	label:"Text"}}
{"_source":{"uri":"http://dbpedia.org/property/totalLength"	label:"Gesamtlänge"}}
{"_source":{"uri":"http://dbpedia.org/property/tv"	label:"Fernseher"}}
{"_source":{"uri":"http://dbpedia.org/property/currentSeason"	label:"aktuelle Saison"}}
{"_source":{"uri":"http://dbpedia.org/property/lastSeason"	label:"letzte Saison"}}
{"_source":{"uri":"http://dbpedia.org/property/sp"	label:"sp"}}
{"_source":{"uri":"http://dbpedia.org/property/team"	label:"Mannschaft"}}
{"_source":{"uri":"http://dbpedia.org/property/weight"	label:"Gewicht"}}
{"_source":{"uri":"http://dbpedia.org/property/carName"	label:"Autoname"}}
{"_source":{"uri":"http://dbpedia.org/property/configuration"	label:"Aufbau"}}
{"_source":{"uri":"http://dbpedia.org/property/constructor"	label:"Konstrukteur"}}
{"_source":{"uri":"http://dbpedia.org/property/engineName"	label:"Motorname"}}
{"_source":{"uri":"http://dbpedia.org/property/enginePosition"	label:"Motorposition"}}
{"_source":{"uri":"http://dbpedia.org/property/frontSuspension"	label:"Vorderradaufhängung"}}
{"_source":{"uri":"http://dbpedia.org/property/gearboxName"	label:"Name des Getriebes"}}
{"_source":{"uri":"http://dbpedia.org/property/gears"	label:"Getriebe"}}
{"_source":{"uri":"http://dbpedia.org/property/rearSuspension"	label:"Hinterradaufhängung"}}
{"_source":{"uri":"http://dbpedia.org/property/fuel"	label:"Treibstoff"}}
{"_source":{"uri":"http://dbpedia.org/property/turbo/na"	label:"Turbo / NA"}}
{"_source":{"uri":"http://dbpedia.org/property/tyres"	label:"Reifen"}}
{"_source":{"uri":"http://dbpedia.org/property/buildingType"	label:"Gebäudetyp"}}
{"_source":{"uri":"http://dbpedia.org/property/completionDate"	label:"Fertigstellungstermin"}}
{"_source":{"uri":"http://dbpedia.org/property/floorCount"	label:"Anzahl der Stockwerke"}}
{"_source":{"uri":"http://dbpedia.org/property/atm"	label:"Geldautomat"}}
{"_source":{"uri":"http://dbpedia.org/property/callsigns"	label:"Rufzeichen"}}
{"_source":{"uri":"http://dbpedia.org/property/radiostations"	label:"Radio Stationen"}}
{"_source":{"uri":"http://dbpedia.org/property/tvstations"	label:"Fernsehsender"}}
{"_source":{"uri":"http://dbpedia.org/ontology/callSign"	label:"Rufzeichen"}}
{"_source":{"uri":"http://dbpedia.org/property/inline"	label:"im Einklang"}}
{"_source":{"uri":"http://dbpedia.org/property/reportingMarks"	label:"Meldemarken"}}
{"_source":{"uri":"http://dbpedia.org/property/audio"	label:"Audio-"}}
{"_source":{"uri":"http://dbpedia.org/property/replaced"	label:"ersetzt"}}
{"_source":{"uri":"http://dbpedia.org/ontology/childOrganisation"	label:"Kinderorganisation"}}
{"_source":{"uri":"http://dbpedia.org/property/child5Agency"	label:"child5 Agentur"}}
{"_source":{"uri":"http://dbpedia.org/property/child6Agency"	label:"child6 Agentur"}}
{"_source":{"uri":"http://dbpedia.org/property/rd2Seed"	label:"RD2-Samen"}}
{"_source":{"uri":"http://dbpedia.org/property/rd1Seed"	label:"RD1-Samen"}}
{"_source":{"uri":"http://dbpedia.org/property/rd2Score"	label:"RD2-Score"}}
{"_source":{"uri":"http://dbpedia.org/property/lt"	label:"LT"}}
{"_source":{"uri":"http://dbpedia.org/property/nobold"	label:"Nobold"}}
{"_source":{"uri":"http://dbpedia.org/property/wd"	label:"WD"}}
{"_source":{"uri":"http://dbpedia.org/property/cc"	label:"cc"}}
{"_source":{"uri":"http://dbpedia.org/property/occupants"	label:"Insassen"}}
{"_source":{"uri":"http://dbpedia.org/property/battles"	label:"Kämpfe"}}
{"_source":{"uri":"http://dbpedia.org/property/commander"	label:"Kommandant"}}
{"_source":{"uri":"http://dbpedia.org/property/pushpinLabel"	label:"Stecknadeletikett"}}
{"_source":{"uri":"http://dbpedia.org/property/condition"	label:"Bedingung"}}
{"_source":{"uri":"http://dbpedia.org/property/ensign"	label:"Fähnrich"}}
{"_source":{"uri":"http://dbpedia.org/ontology/buildingEndDate"	label:"Gebäudeenddatum"}}
{"_source":{"uri":"http://dbpedia.org/ontology/commander"	label:"Kommandant"}}
{"_source":{"uri":"http://dbpedia.org/property/markSize"	label:"Markierungsgröße"}}
{"_source":{"uri":"http://dbpedia.org/property/markTitle"	label:"Markentitel"}}
{"_source":{"uri":"http://dbpedia.org/property/scalemark"	label:"Schuppenmarke"}}
{"_source":{"uri":"http://dbpedia.org/property/shapeColor"	label:"Form-Farbe"}}
{"_source":{"uri":"http://dbpedia.org/property/shape"	label:"gestalten"}}
{"_source":{"uri":"http://dbpedia.org/property/autoCaption"	label:"automatische Beschriftung"}}
{"_source":{"uri":"http://dbpedia.org/property/fullscreenOption"	label:"Vollbild-Option"}}
{"_source":{"uri":"http://dbpedia.org/property/shapeOutline"	label:"Form-Umriss"}}
{"_source":{"uri":"http://dbpedia.org/property/marketShare"	label:"Marktanteil"}}
{"_source":{"uri":"http://dbpedia.org/property/service"	label:"Bedienung"}}
{"_source":{"uri":"http://dbpedia.org/property/currentSeries"	label:"aktuelle Serie"}}
{"_source":{"uri":"http://dbpedia.org/property/servicename"	label:"Dienstname"}}
{"_source":{"uri":"http://dbpedia.org/property/titleFnt"	label:"Titel fnt"}}
{"_source":{"uri":"http://dbpedia.org/property/digital"	label:"Digital"}}
{"_source":{"uri":"http://dbpedia.org/ontology/digitalChannel"	label:"digitaler Kanal"}}
{"_source":{"uri":"http://dbpedia.org/property/highelevation"	label:"Hochhöhung"}}
{"_source":{"uri":"http://dbpedia.org/property/longesttunnel"	label:"längster Tunnel"}}
{"_source":{"uri":"http://dbpedia.org/property/lowelevation"	label:"Lowelevation"}}
{"_source":{"uri":"http://dbpedia.org/property/majoroperators"	label:"Hauptbetreiber"}}
{"_source":{"uri":"http://dbpedia.org/property/nobridges"	label:"Nobridges"}}
{"_source":{"uri":"http://dbpedia.org/property/notunnels"	label:"notunnels"}}
{"_source":{"uri":"http://dbpedia.org/property/wayback"	label:"Weg zurück"}}
{"_source":{"uri":"http://dbpedia.org/property/bgcolour"	label:"bgcolour"}}
{"_source":{"uri":"http://dbpedia.org/property/updated"	label:"Aktualisiert"}}
{"_source":{"uri":"http://dbpedia.org/property/ftcolour"	label:"ftcolour"}}
{"_source":{"uri":"http://dbpedia.org/property/ogauge"	label:"ogauge"}}
{"_source":{"uri":"http://dbpedia.org/property/rte"	label:"rte"}}
{"_source":{"uri":"http://dbpedia.org/property/strokeColour"	label:"Strichfarbe"}}
{"_source":{"uri":"http://dbpedia.org/property/strokeWidth"	label:"Strichbreite"}}
{"_source":{"uri":"http://dbpedia.org/property/award"	label:"vergeben"}}
{"_source":{"uri":"http://dbpedia.org/property/employer"	label:"Arbeitgeber"}}
{"_source":{"uri":"http://dbpedia.org/property/majorStations"	label:"Hauptstationen"}}
{"_source":{"uri":"http://dbpedia.org/property/totalEmployed"	label:"Insgesamt beschäftigt"}}
{"_source":{"uri":"http://dbpedia.org/ontology/employer"	label:"Arbeitgeber"}}
{"_source":{"uri":"http://dbpedia.org/property/g"	label:"G"}}
{"_source":{"uri":"http://dbpedia.org/property/namedafter"	label:"benannt nach"}}
{"_source":{"uri":"http://dbpedia.org/property/note"	label:"Hinweis"}}
{"_source":{"uri":"http://dbpedia.org/property/unit"	label:"Einheit"}}
{"_source":{"uri":"http://dbpedia.org/property/anchor"	label:"Anker"}}
{"_source":{"uri":"http://dbpedia.org/property/dimension"	label:"Abmessungen"}}
{"_source":{"uri":"http://dbpedia.org/property/extradata"	label:"extradata"}}
{"_source":{"uri":"http://dbpedia.org/property/extralabel"	label:"extralabel"}}
{"_source":{"uri":"http://dbpedia.org/property/quantity"	label:"Menge"}}
{"_source":{"uri":"http://dbpedia.org/property/k"	label:"zu"}}
{"_source":{"uri":"http://dbpedia.org/property/standard"	label:"Standard"}}
{"_source":{"uri":"http://dbpedia.org/property/membership"	label:"Mitgliedschaft"}}
{"_source":{"uri":"http://dbpedia.org/property/tagline"	label:"Slogan"}}
{"_source":{"uri":"http://dbpedia.org/property/parentOrganization"	label:"übergeordnete Organisation"}}
{"_source":{"uri":"http://dbpedia.org/property/busRoutes"	label:"Bus Routen"}}
{"_source":{"uri":"http://dbpedia.org/ontology/abbreviation"	label:"Abkürzung"}}
{"_source":{"uri":"http://dbpedia.org/ontology/membership"	label:"Mitgliedschaft"}}
{"_source":{"uri":"http://dbpedia.org/property/division"	label:"Einteilung"}}
{"_source":{"uri":"http://dbpedia.org/property/gm"	label:"gm"}}
{"_source":{"uri":"http://dbpedia.org/property/manager"	label:"Manager"}}
{"_source":{"uri":"http://dbpedia.org/property/mascot"	label:"Maskottchen"}}
{"_source":{"uri":"http://dbpedia.org/property/nickname"	label:"Spitzname"}}
{"_source":{"uri":"http://dbpedia.org/property/ballpark"	label:"Baseballstadion"}}
{"_source":{"uri":"http://dbpedia.org/property/currentLeague"	label:"aktuelle Liga"}}
{"_source":{"uri":"http://dbpedia.org/property/classLevel"	label:"Klassenstufe"}}
{"_source":{"uri":"http://dbpedia.org/property/divisionchamps"	label:"Divisionchamps"}}
{"_source":{"uri":"http://dbpedia.org/property/divnum"	label:"Divn"}}
{"_source":{"uri":"http://dbpedia.org/property/leaguechamps"	label:"Ligachamps"}}
{"_source":{"uri":"http://dbpedia.org/property/leaguenum"	label:"Leaguenum"}}
{"_source":{"uri":"http://dbpedia.org/property/majorleague"	label:"Erste Liga"}}
{"_source":{"uri":"http://dbpedia.org/property/pastClassLevel"	label:"vergangene Klassenstufe"}}
{"_source":{"uri":"http://dbpedia.org/property/pastLeague"	label:"vergangene Liga"}}
{"_source":{"uri":"http://dbpedia.org/property/pastmajorleague"	label:"Pastmajorleague"}}
{"_source":{"uri":"http://dbpedia.org/property/pastnames"	label:"Nachnamen"}}
{"_source":{"uri":"http://dbpedia.org/property/pastparks"	label:"Pastparks"}}
{"_source":{"uri":"http://dbpedia.org/property/uniformlogo"	label:"uniformlogo"}}
{"_source":{"uri":"http://dbpedia.org/property/descriptionUrl"	label:"Beschreibung URL"}}
{"_source":{"uri":"http://dbpedia.org/property/inventoryNumber"	label:"Inventar nummer"}}
{"_source":{"uri":"http://dbpedia.org/property/clear"	label:"klar"}}
{"_source":{"uri":"http://dbpedia.org/property/headerimage"	label:"Headerimage"}}
{"_source":{"uri":"http://dbpedia.org/property/acresCultivated"	label:"Hektar kultiviert"}}
{"_source":{"uri":"http://dbpedia.org/property/otherAttractions"	label:"andere Attraktionen"}}
{"_source":{"uri":"http://dbpedia.org/property/yearPublicOpening"	label:"Jahr öffentliche Eröffnung"}}
{"_source":{"uri":"http://dbpedia.org/property/peeringpolicy"	label:"Peeringpolicy"}}
{"_source":{"uri":"http://dbpedia.org/property/serviceTypes"	label:"Servicetypen"}}
{"_source":{"uri":"http://dbpedia.org/property/discontinued"	label:"abgesetzt"}}
{"_source":{"uri":"http://dbpedia.org/property/ex"	label:"Ex"}}
{"_source":{"uri":"http://dbpedia.org/property/imprint"	label:"Impressum"}}
{"_source":{"uri":"http://dbpedia.org/property/hosting"	label:"Hosting"}}
{"_source":{"uri":"http://dbpedia.org/property/provider"	label:"Anbieter"}}
{"_source":{"uri":"http://dbpedia.org/property/began"	label:"begann"}}
{"_source":{"uri":"http://dbpedia.org/ontology/child"	label:"Kind"}}
{"_source":{"uri":"http://dbpedia.org/property/pre16jun"	label:"vor dem 16. Juni"}}
{"_source":{"uri":"http://dbpedia.org/property/rd3Score"	label:"RD3-Punktzahl"}}
{"_source":{"uri":"http://dbpedia.org/property/rd3Team"	label:"RD3-Team"}}
{"_source":{"uri":"http://dbpedia.org/property/artist"	label:"Künstler"}}
{"_source":{"uri":"http://dbpedia.org/property/extra"	label:"extra"}}
{"_source":{"uri":"http://dbpedia.org/property/extraColumn"	label:"zusätzliche Spalte"}}
{"_source":{"uri":"http://dbpedia.org/property/recorded"	label:"verzeichnet"}}
{"_source":{"uri":"http://dbpedia.org/property/absorbed"	label:"absorbiert"}}
{"_source":{"uri":"http://dbpedia.org/property/primarySchools"	label:"Grundschulen"}}
{"_source":{"uri":"http://dbpedia.org/property/secondarySchools"	label:"Weiterführende Schulen"}}
{"_source":{"uri":"http://dbpedia.org/property/separatedFrom"	label:"abgesondert von"}}
{"_source":{"uri":"http://dbpedia.org/property/taxStatus"	label:"Steuerstatus"}}
{"_source":{"uri":"http://dbpedia.org/property/tertiary"	label:"Tertiär-"}}
{"_source":{"uri":"http://dbpedia.org/property/coaAlt"	label:"mit dem alt"}}
{"_source":{"uri":"http://dbpedia.org/property/leader6Type"	label:"Leader6-Typ"}}
{"_source":{"uri":"http://dbpedia.org/property/sessionRes"	label:"Sitzung res"}}
{"_source":{"uri":"http://dbpedia.org/property/coaRes"	label:"mit der res"}}
{"_source":{"uri":"http://dbpedia.org/property/homeTown"	label:"Heimatort"}}
{"_source":{"uri":"http://dbpedia.org/ontology/hometown"	label:"Heimatort"}}
{"_source":{"uri":"http://dbpedia.org/property/ev"	label:"ev"}}
{"_source":{"uri":"http://dbpedia.org/property/pv"	label:"pv"}}
{"_source":{"uri":"http://dbpedia.org/property/pvPct"	label:"pv pct"}}
{"_source":{"uri":"http://dbpedia.org/property/toWin"	label:"gewinnen"}}
{"_source":{"uri":"http://dbpedia.org/property/vpName"	label:"vp name"}}
{"_source":{"uri":"http://dbpedia.org/property/vpState"	label:"vp state"}}
{"_source":{"uri":"http://dbpedia.org/property/numPartners"	label:"Anzahl Partner"}}
{"_source":{"uri":"http://dbpedia.org/property/appellations"	label:"Appellationen"}}
{"_source":{"uri":"http://dbpedia.org/property/rss"	label:"rss"}}
{"_source":{"uri":"http://dbpedia.org/property/atom"	label:"Atom"}}
{"_source":{"uri":"http://dbpedia.org/property/ended"	label:"beendet"}}
{"_source":{"uri":"http://dbpedia.org/property/context"	label:"Kontext"}}
{"_source":{"uri":"http://dbpedia.org/property/footerBackground"	label:"Fußzeile Hintergrund"}}
{"_source":{"uri":"http://dbpedia.org/property/commandStructure"	label:"Befehlsstruktur"}}
{"_source":{"uri":"http://dbpedia.org/property/commander1Label"	label:"Commander1-Label"}}
{"_source":{"uri":"http://dbpedia.org/property/dates"	label:"Termine"}}
{"_source":{"uri":"http://dbpedia.org/property/garrison"	label:"Garnison"}}
{"_source":{"uri":"http://dbpedia.org/property/garrisonLabel"	label:"Garnisonslabel"}}
{"_source":{"uri":"http://dbpedia.org/property/unitName"	label:"Einheitenname"}}
{"_source":{"uri":"http://dbpedia.org/ontology/commandStructure"	label:"Befehlsstruktur"}}
{"_source":{"uri":"http://dbpedia.org/ontology/garrison"	label:"Garnison"}}
{"_source":{"uri":"http://dbpedia.org/property/blank1InfoSec"	label:"blank1 info sek"}}
{"_source":{"uri":"http://dbpedia.org/property/blank1NameSec"	label:"blank1 name sek"}}
{"_source":{"uri":"http://dbpedia.org/property/blank2InfoSec"	label:"blank2 info sek"}}
{"_source":{"uri":"http://dbpedia.org/property/blank2NameSec"	label:"blank2 name sek"}}
{"_source":{"uri":"http://dbpedia.org/property/blank3NameSec"	label:"blank3 name sek"}}
{"_source":{"uri":"http://dbpedia.org/property/blankInfoSec"	label:"leere Info sek"}}
{"_source":{"uri":"http://dbpedia.org/property/blankNameSec"	label:"leerer Name sek"}}
{"_source":{"uri":"http://dbpedia.org/property/imageMap"	label:"Imagemap"}}
{"_source":{"uri":"http://dbpedia.org/property/imageShield"	label:"Bildschild"}}
{"_source":{"uri":"http://dbpedia.org/property/isoCode"	label:"ISO-Code"}}
{"_source":{"uri":"http://dbpedia.org/property/seatType"	label:"Sitztyp"}}
{"_source":{"uri":"http://dbpedia.org/property/settlementType"	label:"Abrechnungsart"}}
{"_source":{"uri":"http://dbpedia.org/property/subdivisionName"	label:"Unterteilungsname"}}
{"_source":{"uri":"http://dbpedia.org/property/subdivisionType"	label:"Unterteilungstyp"}}
{"_source":{"uri":"http://dbpedia.org/property/remarks"	label:"Bemerkungen"}}
{"_source":{"uri":"http://dbpedia.org/property/sourcepath"	label:"Quellpfad"}}
{"_source":{"uri":"http://dbpedia.org/ontology/isoCodeRegion"	label:"ISO-Regionalcode"}}
{"_source":{"uri":"http://dbpedia.org/property/xaxistitle"	label:"xAxisTitle"}}
{"_source":{"uri":"http://dbpedia.org/property/y1title"	label:"y1Titel"}}
{"_source":{"uri":"http://dbpedia.org/property/yaxismin"	label:"yAxisMin"}}
{"_source":{"uri":"http://dbpedia.org/property/yaxistitle"	label:"yAxisTitle"}}
{"_source":{"uri":"http://dbpedia.org/ontology/politicalLeader"	label:"politischer Führer"}}
{"_source":{"uri":"http://dbpedia.org/property/currentuse"	label:"derzeitiger Gebrauch"}}
{"_source":{"uri":"http://dbpedia.org/ontology/currentlyUsedFor"	label:"derzeit verwendet für"}}
{"_source":{"uri":"http://dbpedia.org/property/vision"	label:"Vision"}}
{"_source":{"uri":"http://dbpedia.org/property/vision"	label:"Einbildung"}}
{"_source":{"uri":"http://dbpedia.org/property/vision"	label:"Erscheinung"}}
{"_source":{"uri":"http://dbpedia.org/property/vision"	label:"Fata Morgana"}}
{"_source":{"uri":"http://dbpedia.org/property/vision"	label:"Geisterbild"}}
{"_source":{"uri":"http://dbpedia.org/property/vision"	label:"Gesicht (oft Plural: Gesichte)"}}
{"_source":{"uri":"http://dbpedia.org/property/vision"	label:"Halluzination"}}
{"_source":{"uri":"http://dbpedia.org/property/vision"	label:"Hirngespinst"}}
{"_source":{"uri":"http://dbpedia.org/property/vision"	label:"Illusion"}}
{"_source":{"uri":"http://dbpedia.org/property/vision"	label:"Offenbarung"}}
{"_source":{"uri":"http://dbpedia.org/property/vision"	label:"Phantom"}}
{"_source":{"uri":"http://dbpedia.org/property/vision"	label:"Selbsttäuschung"}}
{"_source":{"uri":"http://dbpedia.org/property/vision"	label:"Sinnestäuschung"}}
{"_source":{"uri":"http://dbpedia.org/property/vision"	label:"Täuschung"}}
{"_source":{"uri":"http://dbpedia.org/property/vision"	label:"Trugbild"}}
{"_source":{"uri":"http://dbpedia.org/property/vision"	label:"Trugwahrnehmung"}}
{"_source":{"uri":"http://dbpedia.org/property/vision"	label:"Vision"}}
{"_source":{"uri":"http://dbpedia.org/property/vision"	label:"Wahnbild"}}
{"_source":{"uri":"http://dbpedia.org/property/vision"	label:"Wahnvorstellung"}}
{"_source":{"uri":"http://dbpedia.org/property/vision"	label:"Butterland"}}
{"_source":{"uri":"http://dbpedia.org/property/vision"	label:"reizunabhängige Sinneswahrnehmung"}}
{"_source":{"uri":"http://dbpedia.org/property/vision"	label:"Hallu (meist Plural: Hallus)"}}
{"_source":{"uri":"http://dbpedia.org/ontology/deathPlace"	label:"Todesort"}}
{"_source":{"uri":"http://dbpedia.org/ontology/deathPlace"	label:"Ort des Ablebens"}}
{"_source":{"uri":"http://dbpedia.org/ontology/deathPlace"	label:"Todesort"}}
{"_source":{"uri":"http://dbpedia.org/ontology/deathPlace"	label:"Sterbeort"}}
{"_source":{"uri":"http://dbpedia.org/property/deathPlace"	label:"Todesort"}}
{"_source":{"uri":"http://dbpedia.org/property/deathPlace"	label:"Ort des Ablebens"}}
{"_source":{"uri":"http://dbpedia.org/property/deathPlace"	label:"Todesort"}}
{"_source":{"uri":"http://dbpedia.org/property/deathPlace"	label:"Sterbeort"}}
{"_source":{"uri":"http://dbpedia.org/ontology/deathDate"	label:"Todesdatum"}}
{"_source":{"uri":"http://dbpedia.org/property/designer"	label:"Designer"}}
{"_source":{"uri":"http://dbpedia.org/property/designer"	label:"Designer"}}
{"_source":{"uri":"http://dbpedia.org/property/designer"	label:"Gestalter"}}
{"_source":{"uri":"http://dbpedia.org/property/imageUpright"	label:"Bild aufrecht"}}
{"_source":{"uri":"http://dbpedia.org/property/parents"	label:"Eltern"}}
{"_source":{"uri":"http://dbpedia.org/property/parents"	label:"Eltern"}}
{"_source":{"uri":"http://dbpedia.org/property/parents"	label:"Erziehungsberechtigte"}}
{"_source":{"uri":"http://dbpedia.org/property/parents"	label:"die Alten"}}
{"_source":{"uri":"http://dbpedia.org/property/restingPlace"	label:"Ruheplatz"}}
{"_source":{"uri":"http://dbpedia.org/property/arName"	label:"ar Name"}}
{"_source":{"uri":"http://dbpedia.org/property/arRomanization"	label:"ar Romanisierung"}}
{"_source":{"uri":"http://dbpedia.org/property/berLatin"	label:"ber latin"}}
{"_source":{"uri":"http://dbpedia.org/property/berTifinagh"	label:"ber tifinagh"}}
{"_source":{"uri":"http://dbpedia.org/property/frAcronym"	label:"fr Akronym"}}
{"_source":{"uri":"http://dbpedia.org/property/frName"	label:"fr Name"}}
{"_source":{"uri":"http://dbpedia.org/ontology/deathYear"	label:"Todesjahr"}}
{"_source":{"uri":"http://dbpedia.org/ontology/restingPlace"	label:"Ruheplatz"}}
{"_source":{"uri":"http://dbpedia.org/property/pic"	label:"Bild"}}
{"_source":{"uri":"http://dbpedia.org/property/piccap"	label:"Piccap"}}
{"_source":{"uri":"http://dbpedia.org/property/bgColor"	label:"bg Farbe"}}
{"_source":{"uri":"http://dbpedia.org/property/history"	label:"Geschichte"}}
{"_source":{"uri":"http://dbpedia.org/property/honorificPrefix"	label:"Ehrenpräfix"}}
{"_source":{"uri":"http://dbpedia.org/property/logoImage"	label:"Logo Bild"}}
{"_source":{"uri":"http://dbpedia.org/property/term"	label:"Begriff"}}
{"_source":{"uri":"http://dbpedia.org/property/canEng"	label:"CAN eng"}}
{"_source":{"uri":"http://dbpedia.org/property/church"	label:"Kirche"}}
{"_source":{"uri":"http://dbpedia.org/property/consecration"	label:"Weihe"}}
{"_source":{"uri":"http://dbpedia.org/property/diocese"	label:"Diözese"}}
{"_source":{"uri":"http://dbpedia.org/property/otherPost"	label:"anderer Beitrag"}}
{"_source":{"uri":"http://dbpedia.org/property/teamName"	label:"Teamname"}}
{"_source":{"uri":"http://dbpedia.org/ontology/title"	label:"Titel"}}
{"_source":{"uri":"http://dbpedia.org/property/stanleyCups"	label:"Stanley Tassen"}}
{"_source":{"uri":"http://dbpedia.org/property/teamColors"	label:"Teamfarben"}}
{"_source":{"uri":"http://dbpedia.org/property/textColor"	label:"Textfarbe"}}
{"_source":{"uri":"http://dbpedia.org/ontology/diocese"	label:"Diözese"}}
{"_source":{"uri":"http://dbpedia.org/property/toggle"	label:"Umschalten"}}
{"_source":{"uri":"http://dbpedia.org/property/wheelbase"	label:"Radstand"}}
{"_source":{"uri":"http://dbpedia.org/property/brakes"	label:"Bremsen"}}
{"_source":{"uri":"http://dbpedia.org/property/suspension"	label:"Suspension"}}
{"_source":{"uri":"http://dbpedia.org/property/componentsOther"	label:"Komponenten andere"}}
{"_source":{"uri":"http://dbpedia.org/property/coolingsystem"	label:"Kühlsystem"}}
{"_source":{"uri":"http://dbpedia.org/property/fuelsystem"	label:"Kraftstoffsystem"}}
{"_source":{"uri":"http://dbpedia.org/property/fueltype"	label:"Treibstoffart"}}
{"_source":{"uri":"http://dbpedia.org/property/generalOther"	label:"allgemein andere"}}
{"_source":{"uri":"http://dbpedia.org/property/oilcon"	label:"oilcon"}}
{"_source":{"uri":"http://dbpedia.org/property/oilsystem"	label:"Ölsystem"}}
{"_source":{"uri":"http://dbpedia.org/property/powerAndTorque"	label:"Leistung und Drehmoment"}}
{"_source":{"uri":"http://dbpedia.org/property/reductionGear"	label:"Untersetzungsgetriebe"}}
{"_source":{"uri":"http://dbpedia.org/property/specpower"	label:"specpower"}}
{"_source":{"uri":"http://dbpedia.org/property/steering"	label:"Lenkung"}}
{"_source":{"uri":"http://dbpedia.org/property/supercharger"	label:"Kompressor"}}
{"_source":{"uri":"http://dbpedia.org/property/valvetrain"	label:"Ventiltrieb"}}
{"_source":{"uri":"http://dbpedia.org/property/assocname"	label:"Assocname"}}
{"_source":{"uri":"http://dbpedia.org/property/entrants"	label:"Teilnehmer"}}
{"_source":{"uri":"http://dbpedia.org/property/authority"	label:"Behörde"}}
{"_source":{"uri":"http://dbpedia.org/property/fossilRange"	label:"fossile Reichweite"}}
{"_source":{"uri":"http://dbpedia.org/property/subdivisionRanks"	label:"Unterteilung Ränge"}}
{"_source":{"uri":"http://dbpedia.org/property/taxon"	label:"Taxon"}}
{"_source":{"uri":"http://dbpedia.org/property/bodyclass"	label:"Körperklasse"}}
{"_source":{"uri":"http://dbpedia.org/property/below"	label:"unten"}}
{"_source":{"uri":"http://dbpedia.org/property/bottom"	label:"Unterseite"}}
{"_source":{"uri":"http://dbpedia.org/property/footnote"	label:"Fußnote"}}
{"_source":{"uri":"http://dbpedia.org/property/legend"	label:"Legende"}}
{"_source":{"uri":"http://dbpedia.org/property/ownership"	label:"Eigentum"}}
{"_source":{"uri":"http://dbpedia.org/property/preceded"	label:"vorausgegangen"}}
{"_source":{"uri":"http://dbpedia.org/property/appointer"	label:"appointer"}}
{"_source":{"uri":"http://dbpedia.org/property/bankNameInLocal"	label:"Bankname in lokal"}}
{"_source":{"uri":"http://dbpedia.org/property/bankOf"	label:"Bank von"}}
{"_source":{"uri":"http://dbpedia.org/property/borrowingRate"	label:"Kreditrate"}}
{"_source":{"uri":"http://dbpedia.org/property/currencyIso"	label:"Währung iso"}}
{"_source":{"uri":"http://dbpedia.org/property/executiveTitle"	label:"Exekutivtitel"}}
{"_source":{"uri":"http://dbpedia.org/property/imageTitle"	label:"Bildtitel"}}
{"_source":{"uri":"http://dbpedia.org/property/reserves"	label:"Reserven"}}
{"_source":{"uri":"http://dbpedia.org/property/abovestyle"	label:"oben"}}
{"_source":{"uri":"http://dbpedia.org/property/foundingLocation"	label:"Gründungsort"}}
{"_source":{"uri":"http://dbpedia.org/property/gr"	label:"GR"}}
{"_source":{"uri":"http://dbpedia.org/property/languages"	label:"Sprachen"}}
{"_source":{"uri":"http://dbpedia.org/property/el1length"	label:"Länge"}}
{"_source":{"uri":"http://dbpedia.org/property/metadata"	label:"Metadaten"}}
{"_source":{"uri":"http://dbpedia.org/property/mps"	label:"Abgeordnete"}}
{"_source":{"uri":"http://dbpedia.org/property/nationalrailway"	label:"Nationalstraße"}}
{"_source":{"uri":"http://dbpedia.org/property/parkAndRides"	label:"Park und Fahrten"}}
{"_source":{"uri":"http://dbpedia.org/property/bpmf"	label:"bpmf"}}
{"_source":{"uri":"http://dbpedia.org/property/thumb"	label:"Daumen"}}
{"_source":{"uri":"http://dbpedia.org/property/inactiveBeers"	label:"inaktive Biere"}}
{"_source":{"uri":"http://dbpedia.org/property/channel"	label:"Kanal"}}
{"_source":{"uri":"http://dbpedia.org/property/expiry"	label:"Ablauf"}}
{"_source":{"uri":"http://dbpedia.org/property/firstAired"	label:"zuerst ausgestrahlt"}}
{"_source":{"uri":"http://dbpedia.org/property/last"	label:"letzte"}}
{"_source":{"uri":"http://dbpedia.org/property/lastAired"	label:"zuletzt ausgestrahlt"}}
{"_source":{"uri":"http://dbpedia.org/property/numEpisodes"	label:"Sicherlich Episoden"}}
{"_source":{"uri":"http://dbpedia.org/property/presenter"	label:"Moderator"}}
{"_source":{"uri":"http://dbpedia.org/property/series"	label:"Serie"}}
{"_source":{"uri":"http://dbpedia.org/property/introducer"	label:"Einführer"}}
{"_source":{"uri":"http://dbpedia.org/property/mapTitle"	label:"Kartentitel"}}
{"_source":{"uri":"http://dbpedia.org/property/yearClosed"	label:"Jahr geschlossen"}}
{"_source":{"uri":"http://dbpedia.org/property/accessdate"	label:"Zugriffsdatum"}}
{"_source":{"uri":"http://dbpedia.org/property/collapse"	label:"Zusammenbruch"}}
{"_source":{"uri":"http://dbpedia.org/property/arena"	label:"Arena"}}
{"_source":{"uri":"http://dbpedia.org/property/captain"	label:"Kapitän"}}
{"_source":{"uri":"http://dbpedia.org/property/coach"	label:"Trainer"}}
{"_source":{"uri":"http://dbpedia.org/property/league"	label:"Liga"}}
{"_source":{"uri":"http://dbpedia.org/property/logosize"	label:"logosize"}}
{"_source":{"uri":"http://dbpedia.org/property/keywords"	label:"Schlüsselwörter"}}
{"_source":{"uri":"http://dbpedia.org/property/autoWidth"	label:"automatische Breite"}}
{"_source":{"uri":"http://dbpedia.org/property/political"	label:"politisch"}}
{"_source":{"uri":"http://dbpedia.org/property/depeditor"	label:"Depeditor"}}
{"_source":{"uri":"http://dbpedia.org/property/impage"	label:"impage"}}
{"_source":{"uri":"http://dbpedia.org/ontology/editor"	label:"Editor"}}
{"_source":{"uri":"http://dbpedia.org/property/minister"	label:"Minister"}}
{"_source":{"uri":"http://dbpedia.org/property/minister1Party"	label:"Minister1 Partei"}}
{"_source":{"uri":"http://dbpedia.org/property/minister1Termend"	label:"minister1 termend"}}
{"_source":{"uri":"http://dbpedia.org/property/minister1Termstart"	label:"minister1 termstart"}}
{"_source":{"uri":"http://dbpedia.org/property/minister2Party"	label:"Minister2 Partei"}}
{"_source":{"uri":"http://dbpedia.org/property/minister2Termend"	label:"minister2 termend"}}
{"_source":{"uri":"http://dbpedia.org/property/minister2Termstart"	label:"minister2 termstart"}}
{"_source":{"uri":"http://dbpedia.org/property/minister3Party"	label:"Minister3 Partei"}}
{"_source":{"uri":"http://dbpedia.org/property/minister3Termstart"	label:"minister3 termstart"}}
{"_source":{"uri":"http://dbpedia.org/property/embedded"	label:"eingebettet"}}
{"_source":{"uri":"http://dbpedia.org/property/bridgeName"	label:"Brückenname"}}
{"_source":{"uri":"http://dbpedia.org/property/carries"	label:"trägt"}}
{"_source":{"uri":"http://dbpedia.org/property/crosses"	label:"Kreuze"}}
{"_source":{"uri":"http://dbpedia.org/property/design"	label:"Design"}}
{"_source":{"uri":"http://dbpedia.org/property/maint"	label:"Größe"}}
{"_source":{"uri":"http://dbpedia.org/property/material"	label:"Material"}}
{"_source":{"uri":"http://dbpedia.org/property/open"	label:"öffnen"}}
{"_source":{"uri":"http://dbpedia.org/property/tracks"	label:"Spuren"}}
{"_source":{"uri":"http://dbpedia.org/property/pierswater"	label:"Pierswasser"}}
{"_source":{"uri":"http://dbpedia.org/property/spans"	label:"überspannt"}}
{"_source":{"uri":"http://dbpedia.org/property/cpu"	label:"Zentralprozessor"}}
{"_source":{"uri":"http://dbpedia.org/property/power"	label:"Leistung"}}
{"_source":{"uri":"http://dbpedia.org/property/releaseDate"	label:"Veröffentlichungsdatum"}}
{"_source":{"uri":"http://dbpedia.org/property/frontEnd"	label:"Frontend"}}
{"_source":{"uri":"http://dbpedia.org/property/mips"	label:"Mips"}}
{"_source":{"uri":"http://dbpedia.org/property/os"	label:"Sie"}}
{"_source":{"uri":"http://dbpedia.org/property/memory"	label:"Erinnerung"}}
{"_source":{"uri":"http://dbpedia.org/property/unitsSold"	label:"Einheiten verkauft"}}
{"_source":{"uri":"http://dbpedia.org/property/voltage"	label:"Stromspannung"}}
{"_source":{"uri":"http://dbpedia.org/property/erp"	label:"erp"}}
{"_source":{"uri":"http://dbpedia.org/property/sisterStations"	label:"Schwesterstationen"}}
{"_source":{"uri":"http://dbpedia.org/property/formerChannelNumbers"	label:"frühere Kanalnummern"}}
{"_source":{"uri":"http://dbpedia.org/property/translators"	label:"Übersetzer"}}
{"_source":{"uri":"http://dbpedia.org/property/block"	label:"Block"}}
{"_source":{"uri":"http://dbpedia.org/property/bore"	label:"langweilen"}}
{"_source":{"uri":"http://dbpedia.org/property/displacement"	label:"Verschiebung"}}
{"_source":{"uri":"http://dbpedia.org/ontology/compressionRatio"	label:"Kompressionsrate"}}
{"_source":{"uri":"http://dbpedia.org/ontology/cylinderBore"	label:"Zylinderbohrung (μ)"}}
{"_source":{"uri":"http://dbpedia.org/ontology/pistonStroke"	label:"Kolbenhub (μ)"}}
{"_source":{"uri":"http://dbpedia.org/ontology/torqueOutput"	label:"Drehmomentabgabe (Nm)"}}
{"_source":{"uri":"http://dbpedia.org/ontology/valvetrain"	label:"Ventiltrieb"}}
{"_source":{"uri":"http://dbpedia.org/ontology/configuration"	label:"Aufbau"}}
{"_source":{"uri":"http://dbpedia.org/ontology/displacement"	label:"Verschiebung (μ³)"}}
{"_source":{"uri":"http://dbpedia.org/ontology/powerOutput"	label:"Ausgangsleistung (W)"}}
{"_source":{"uri":"http://dbpedia.org/ontology/productionEndYear"	label:"Produktionsende Jahr"}}
{"_source":{"uri":"http://dbpedia.org/ontology/productionStartYear"	label:"Produktionsstartjahr"}}
{"_source":{"uri":"http://dbpedia.org/property/similar"	label:"Ähnlich"}}
{"_source":{"uri":"http://dbpedia.org/property/stroke"	label:"Schlaganfall"}}
{"_source":{"uri":"http://dbpedia.org/property/torque"	label:"Drehmoment"}}
{"_source":{"uri":"http://dbpedia.org/property/turbocharger"	label:"Turbolader"}}
{"_source":{"uri":"http://dbpedia.org/ontology/manufacturer"	label:"Hersteller"}}
{"_source":{"uri":"http://dbpedia.org/ontology/fuelSystem"	label:"Kraftstoffsystem"}}
{"_source":{"uri":"http://dbpedia.org/ontology/blockAlloy"	label:"Blocklegierung"}}
{"_source":{"uri":"http://dbpedia.org/ontology/coolingSystem"	label:"Kühlsystem"}}
{"_source":{"uri":"http://dbpedia.org/ontology/headAlloy"	label:"Kopflegierung"}}
{"_source":{"uri":"http://dbpedia.org/ontology/Engine/cylinderBore"	label:"Zylinderbohrung (mm)"}}
{"_source":{"uri":"http://dbpedia.org/ontology/Engine/displacement"	label:"Verschiebung (cc)"}}
{"_source":{"uri":"http://dbpedia.org/ontology/Engine/pistonStroke"	label:"Kolbenhub (mm)"}}
{"_source":{"uri":"http://dbpedia.org/ontology/Engine/powerOutput"	label:"Leistung (kW)"}}
{"_source":{"uri":"http://dbpedia.org/ontology/Engine/torqueOutput"	label:"Drehmomentabgabe (Nm)"}}
{"_source":{"uri":"http://dbpedia.org/property/postText"	label:"Post-Text"}}
{"_source":{"uri":"http://dbpedia.org/property/organised"	label:"organisiert"}}
{"_source":{"uri":"http://dbpedia.org/property/chief5Name"	label:"Chef5 Name"}}
{"_source":{"uri":"http://dbpedia.org/property/chief5Position"	label:"Chef5 Position"}}
{"_source":{"uri":"http://dbpedia.org/property/chief6Name"	label:"Name des Chefs"}}
{"_source":{"uri":"http://dbpedia.org/property/chief6Position"	label:"Chef6 Position"}}
{"_source":{"uri":"http://dbpedia.org/property/chiefExec"	label:"Chef Exec"}}
{"_source":{"uri":"http://dbpedia.org/property/hospitals"	label:"Krankenhäuser"}}
{"_source":{"uri":"http://dbpedia.org/property/mapframeCaption"	label:"Mapframe-Beschriftung"}}
{"_source":{"uri":"http://dbpedia.org/property/mapframeHeight"	label:"Mapframe-Höhe"}}
{"_source":{"uri":"http://dbpedia.org/property/mapframeMarker"	label:"Mapframe-Marker"}}
{"_source":{"uri":"http://dbpedia.org/property/mapframeMarkerColor"	label:"Mapframe-Marker-Farbe"}}
{"_source":{"uri":"http://dbpedia.org/property/mapframeWidth"	label:"Mapframe-Breite"}}
{"_source":{"uri":"http://dbpedia.org/property/chair"	label:"Stuhl"}}
{"_source":{"uri":"http://dbpedia.org/property/multipleworking"	label:"Mehrfacharbeit"}}
{"_source":{"uri":"http://dbpedia.org/property/numberpreserved"	label:"Nummer erhalten"}}
{"_source":{"uri":"http://dbpedia.org/property/numberservice"	label:"Nummernservice"}}
{"_source":{"uri":"http://dbpedia.org/property/yearservice"	label:"Jahresservice"}}
{"_source":{"uri":"http://dbpedia.org/property/minimumRadiusOfCurvature"	label:"minimaler Krümmungsradius"}}
{"_source":{"uri":"http://dbpedia.org/property/speciality"	label:"Spezialität"}}
{"_source":{"uri":"http://dbpedia.org/property/agencyname"	label:"Agenturname"}}
{"_source":{"uri":"http://dbpedia.org/property/chief1name"	label:"Chef1name"}}
{"_source":{"uri":"http://dbpedia.org/property/chief1position"	label:"Chefposition"}}
{"_source":{"uri":"http://dbpedia.org/property/formedyear"	label:"formedyear"}}
{"_source":{"uri":"http://dbpedia.org/property/logocaption"	label:"Logocaption"}}
{"_source":{"uri":"http://dbpedia.org/property/parentagency"	label:"Elternschaft"}}
{"_source":{"uri":"http://dbpedia.org/property/police"	label:"Polizei"}}
{"_source":{"uri":"http://dbpedia.org/property/beds"	label:"Betten"}}
{"_source":{"uri":"http://dbpedia.org/property/healthcare"	label:"Gesundheitspflege"}}
{"_source":{"uri":"http://dbpedia.org/property/emergency"	label:"Notfall"}}
{"_source":{"uri":"http://dbpedia.org/property/structuralEngineer"	label:"Statiker"}}
{"_source":{"uri":"http://dbpedia.org/property/nearestCity"	label:"Die nächste Stadt"}}
{"_source":{"uri":"http://dbpedia.org/property/numStaff"	label:"Anzahl Mitarbeiter"}}
{"_source":{"uri":"http://dbpedia.org/property/summary"	label:"Zusammenfassung"}}
{"_source":{"uri":"http://dbpedia.org/property/used"	label:"benutzt"}}
{"_source":{"uri":"http://dbpedia.org/property/mapAlt"	label:"Karte alt"}}
{"_source":{"uri":"http://dbpedia.org/property/nativenameA"	label:"Geburtsname a"}}
{"_source":{"uri":"http://dbpedia.org/property/lengthKm"	label:"Länge km"}}
{"_source":{"uri":"http://dbpedia.org/property/time"	label:"Zeit"}}
{"_source":{"uri":"http://dbpedia.org/property/recordTeam"	label:"Rekordteam"}}
{"_source":{"uri":"http://dbpedia.org/property/lengthMi"	label:"Länge mi"}}
{"_source":{"uri":"http://dbpedia.org/property/recordDriver"	label:"Rekordtreiber"}}
{"_source":{"uri":"http://dbpedia.org/property/recordTime"	label:"Rekordzeit"}}
{"_source":{"uri":"http://dbpedia.org/property/recordYear"	label:"Rekordjahr"}}
{"_source":{"uri":"http://dbpedia.org/property/turns"	label:"Wendet sich"}}
{"_source":{"uri":"http://dbpedia.org/property/search"	label:"Suche"}}
{"_source":{"uri":"http://dbpedia.org/property/mpsub"	label:"mpsub"}}
{"_source":{"uri":"http://dbpedia.org/property/position"	label:"Position"}}
{"_source":{"uri":"http://dbpedia.org/property/marksize"	label:"Markierungsgröße"}}
{"_source":{"uri":"http://dbpedia.org/property/latMin"	label:"Jahre min"}}
{"_source":{"uri":"http://dbpedia.org/property/lonMin"	label:"lon min"}}
{"_source":{"uri":"http://dbpedia.org/property/assembly"	label:"Versammlung"}}
{"_source":{"uri":"http://dbpedia.org/ontology/assembly"	label:"Versammlung"}}
{"_source":{"uri":"http://dbpedia.org/property/mark"	label:"Kennzeichen"}}
{"_source":{"uri":"http://dbpedia.org/property/otop"	label:"oTop"}}
{"_source":{"uri":"http://dbpedia.org/property/sold"	label:"Verkauft"}}
{"_source":{"uri":"http://dbpedia.org/property/companies"	label:"Unternehmen"}}
{"_source":{"uri":"http://dbpedia.org/property/sector"	label:"Sektor"}}
{"_source":{"uri":"http://dbpedia.org/property/terrChan"	label:"terr chan"}}
{"_source":{"uri":"http://dbpedia.org/property/terrServ"	label:"terr serv"}}
{"_source":{"uri":"http://dbpedia.org/property/discharge"	label:"erfüllen"}}
{"_source":{"uri":"http://dbpedia.org/property/expected"	label:"erwartet"}}
{"_source":{"uri":"http://dbpedia.org/property/ownedCompanies"	label:"eigene Unternehmen"}}
{"_source":{"uri":"http://dbpedia.org/property/finish"	label:"Fertig"}}
{"_source":{"uri":"http://dbpedia.org/property/diameterIn"	label:"Durchmesser in"}}
{"_source":{"uri":"http://dbpedia.org/property/through"	label:"durch"}}
{"_source":{"uri":"http://dbpedia.org/property/musicFestivalName"	label:"Name des Musikfestivals"}}
{"_source":{"uri":"http://dbpedia.org/property/executiveDirector"	label:"Geschäftsführer"}}
{"_source":{"uri":"http://dbpedia.org/property/appointerHos"	label:"appointer hos"}}
{"_source":{"uri":"http://dbpedia.org/property/cabinetMinistries"	label:"Kabinettsministerien"}}
{"_source":{"uri":"http://dbpedia.org/property/chiefJudge"	label:"Oberster Richter"}}
{"_source":{"uri":"http://dbpedia.org/property/currentCabinet"	label:"aktuelles Kabinett"}}
{"_source":{"uri":"http://dbpedia.org/property/judiciary"	label:"Justiz"}}
{"_source":{"uri":"http://dbpedia.org/property/judiciaryHead"	label:"Justizchef"}}
{"_source":{"uri":"http://dbpedia.org/property/legislatureSpeaker"	label:"Parlamentssprecher"}}
{"_source":{"uri":"http://dbpedia.org/property/legislatureSpeakerTitle"	label:"Titel des Gesetzgebers"}}
{"_source":{"uri":"http://dbpedia.org/property/legislatureType"	label:"Art des Gesetzgebers"}}
{"_source":{"uri":"http://dbpedia.org/property/sex"	label:"Sex"}}
{"_source":{"uri":"http://dbpedia.org/property/breed"	label:"Rasse"}}
{"_source":{"uri":"http://dbpedia.org/property/breeder"	label:"Züchter"}}
{"_source":{"uri":"http://dbpedia.org/property/dam"	label:"Damm"}}
{"_source":{"uri":"http://dbpedia.org/property/damsire"	label:"Muttervater"}}
{"_source":{"uri":"http://dbpedia.org/property/foaled"	label:"Fohlen"}}
{"_source":{"uri":"http://dbpedia.org/property/grandsire"	label:"Großvater"}}
{"_source":{"uri":"http://dbpedia.org/property/horsename"	label:"Horsename"}}
{"_source":{"uri":"http://dbpedia.org/property/sire"	label:"Vater"}}
{"_source":{"uri":"http://dbpedia.org/property/currentMinister"	label:"aktueller Minister"}}
{"_source":{"uri":"http://dbpedia.org/property/telephone"	label:"Telefon"}}
{"_source":{"uri":"http://dbpedia.org/property/operationsManager"	label:"Operations Manager"}}
{"_source":{"uri":"http://dbpedia.org/property/sister"	label:"Schwester"}}
{"_source":{"uri":"http://dbpedia.org/property/lat2Deg"	label:"lat2 deg"}}
{"_source":{"uri":"http://dbpedia.org/property/lon2Deg"	label:"lon2 deg"}}
{"_source":{"uri":"http://dbpedia.org/property/alternativemap"	label:"AlternativeMap"}}
{"_source":{"uri":"http://dbpedia.org/property/cvr"	label:"cvr"}}
{"_source":{"uri":"http://dbpedia.org/property/mcaption"	label:"mcaption"}}
{"_source":{"uri":"http://dbpedia.org/property/msize"	label:"Hilf ihm"}}
{"_source":{"uri":"http://dbpedia.org/property/constructionCost"	label:"Konstruktionskosten"}}
{"_source":{"uri":"http://dbpedia.org/property/stadiumName"	label:"Stadionname"}}
{"_source":{"uri":"http://dbpedia.org/property/surface"	label:"Oberfläche"}}
{"_source":{"uri":"http://dbpedia.org/property/tenants"	label:"Mieter"}}
{"_source":{"uri":"http://dbpedia.org/property/carbs"	label:"Kohlenhydrate"}}
{"_source":{"uri":"http://dbpedia.org/property/fat"	label:"Fett"}}
{"_source":{"uri":"http://dbpedia.org/property/fibre"	label:"Ballaststoff"}}
{"_source":{"uri":"http://dbpedia.org/property/histidine"	label:"Histidin"}}
{"_source":{"uri":"http://dbpedia.org/property/isoleucine"	label:"Isoleucin"}}
{"_source":{"uri":"http://dbpedia.org/property/kj"	label:"kJ"}}
{"_source":{"uri":"http://dbpedia.org/property/leucine"	label:"Leucin"}}
{"_source":{"uri":"http://dbpedia.org/property/lysine"	label:"Lysin"}}
{"_source":{"uri":"http://dbpedia.org/property/methionine"	label:"Methionin"}}
{"_source":{"uri":"http://dbpedia.org/property/phenylalanine"	label:"Phenylalanin"}}
{"_source":{"uri":"http://dbpedia.org/property/protein"	label:"Protein"}}
{"_source":{"uri":"http://dbpedia.org/property/salt"	label:"Salz-"}}
{"_source":{"uri":"http://dbpedia.org/property/satfat"	label:"satfat"}}
{"_source":{"uri":"http://dbpedia.org/ontology/cost"	label:"Kosten ($)"}}
{"_source":{"uri":"http://dbpedia.org/property/sodium"	label:"Natrium"}}
{"_source":{"uri":"http://dbpedia.org/property/sugars"	label:"Zucker"}}
{"_source":{"uri":"http://dbpedia.org/property/threonine"	label:"Threonin"}}
{"_source":{"uri":"http://dbpedia.org/property/tryptophan"	label:"Tryptophan"}}
{"_source":{"uri":"http://dbpedia.org/property/valine"	label:"Valin"}}
{"_source":{"uri":"http://dbpedia.org/ontology/tenant"	label:"Mieter"}}
{"_source":{"uri":"http://dbpedia.org/property/fa"	label:"Fa"}}
{"_source":{"uri":"http://dbpedia.org/property/patron"	label:"Chef"}}
{"_source":{"uri":"http://dbpedia.org/property/honoraryFellow"	label:"Ehrenmitglied"}}
[truncated: 2,160 more rows]
