# Supplementary material for: Beyond Templates and BERT: Headword-centric parsing for semantic question answering in non-english financial domains
Source: PLoS One. 2026 May 4;21(5):e0347261. doi: 10.1371/journal.pone.0347261 (PMC13138744; doi:10.1371/journal.pone.0347261)
Supplement: S2 File — This file extends dbo.json and contains 200 + DBpedia ontology properties with their German labels, which are used for relation linking in the INAGQA system. The mapping includes financial metrics (e.g., Eigenkapital, Aktiva), company information (e.g., CEO, Gründungsort), and temporal properties (e.g., Gründungsjahr). (JSON) [file pone.0347261.s002.json]

{"_source":{"uri":"isDgapCategory"	label:"Kategorie"}}
{"_source":{"uri":"isAboutCompany"	label:"Unternehmen"}}
{"_source":{"uri":"isAboutCompany"	label:"Adhoc Nachrichten"}}
{"_source":{"uri":"hasHtmlSplit"	label:"HTML"}}
{"_source":{"uri":"wasLastModified"	label:"Aenderungsdatum"}}
{"_source":{"uri":"onDate"	label:"Datum"}}
{"_source":{"uri":"hasTitle"	label:"Titel"}}
{"_source":{"uri":"hasTopNews"	label:"Text oben"}}
{"_source":{"uri":"hasBottomNews"	label:"Text unten"}}
{"_source":{"uri":"hasMainNewsSplit"	label:"Haupttext"}}
{"_source":{"uri":"hasAuthor"	label:"Author"}}
{"_source":{"uri":"isOfLanguage"	label:"Sprache"}}
{"_source":{"uri":"hastypeFinanceInstrument"	label:"Finanzinstrumente"}}
{"_source":{"uri":"dateTransaction"	label:"Datum Transaktion"}}
{"_source":{"uri":"hasAggrPriceVolume"	label:"aggregiertes Preisvolumen"}}
{"_source":{"uri":"hasMic"	label:"MIC"}}
{"_source":{"uri":"hasPriceVolume"	label:"Preisvolumen"}}
{"_source":{"uri":"hasPlaceOfTransaction"	label:"Ort Transaktion"}}
{"_source":{"uri":"isDealType"	label:"Art Handel"}}
{"_source":{"uri":"hasReason"	label:"Grund"}}
{"_source":{"uri":"hasPersons"	label:"Personen"}}
{"_source":{"uri":"hasEffectiveDate"	label:"Eintrittsdatum"}}
{"_source":{"uri":"hasCapitalMeasure"	label:"Kapitalmassnahme"}}
{"_source":{"uri":"hasTotalVotingRights"	label:"Gesamtstimmrechte"}}
{"_source":{"uri":"hasMiscellaneous"	label:"Sonstiges"}}
{"_source":{"uri":"hasPowerOfAttourny"	label:"Vollmacht"}}
{"_source":{"uri":"hasPowerOfInstruments1"	label:"Instrumente 1"}}
{"_source":{"uri":"hasPowerOfInstruments2"	label:"Instrumente 2"}}
{"_source":{"uri":"hasShareholders"	label:"Aktionaer"}}
{"_source":{"uri":"hasEmitent"	label:"Emitent"}}
{"_source":{"uri":"hasNotifiableInfoSplit"	label:"Meldungspflichtiger"}}
{"_source":{"uri":"hasTotalShareVotingRights"	label:"Gesamtzahl Stimmrechte"}}
{"_source":{"uri":"hasDateThresholdCrossing"	label:"Datum Schwellenueberschreitung"}}
{"_source":{"uri":"hasTarget"	label:"Zielgesellschaft"}}
{"_source":{"uri":"hasBidder"	label:"Bieter"}}
{"_source":{"uri":"isPart"	label:"Teilnummer"}}
{"_source":{"uri":"hasContent"	label:"Inhalt"}}
{"_source":{"uri":"http://dbpedia.org/ontology/thumbnail"	label:"Miniaturansicht"}}
{"_source":{"uri":"http://dbpedia.org/ontology/wikiPageID"	label:"Wikipage-Seiten-ID"}}
{"_source":{"uri":"http://dbpedia.org/ontology/wikiPageRevisionID"	label:"Wikipage Revisions-ID"}}
{"_source":{"uri":"http://dbpedia.org/ontology/wikiPageWikiLink"	label:"Link von einer Wikipage zu einer anderen Wikipage"}}
{"_source":{"uri":"http://dbpedia.org/ontology/wikiPageExternalLink"	label:"Link von einer Wikipage zu einer externen Seite"}}
{"_source":{"uri":"http://dbpedia.org/ontology/location"	label:"Lage"}}
{"_source":{"uri":"http://dbpedia.org/ontology/location"	label:"Decke"}}
{"_source":{"uri":"http://dbpedia.org/ontology/location"	label:"Hülle"}}
{"_source":{"uri":"http://dbpedia.org/ontology/location"	label:"Hülse"}}
{"_source":{"uri":"http://dbpedia.org/ontology/location"	label:"Lage"}}
{"_source":{"uri":"http://dbpedia.org/ontology/location"	label:"Schale"}}
{"_source":{"uri":"http://dbpedia.org/ontology/location"	label:"Schicht"}}
{"_source":{"uri":"http://dbpedia.org/ontology/abstract"	label:"hat abstrakt"}}
{"_source":{"uri":"http://dbpedia.org/ontology/passengersPerDay"	label:"Passagiere pro Tag"}}
{"_source":{"uri":"http://dbpedia.org/ontology/fate"	label:"Schicksal"}}
{"_source":{"uri":"http://dbpedia.org/ontology/formerName"	label:"früherer Name"}}
{"_source":{"uri":"http://dbpedia.org/ontology/foundingDate"	label:"Gründungsdatum"}}
{"_source":{"uri":"http://dbpedia.org/ontology/foundingYear"	label:"Gründungsjahr"}}
{"_source":{"uri":"http://dbpedia.org/ontology/numberOfEmployees"	label:"Anzahl der Angestellten"}}
{"_source":{"uri":"http://dbpedia.org/ontology/numberOfLocations"	label:"Anzahl der Standorte"}}
{"_source":{"uri":"http://dbpedia.org/ontology/passengersPerYear"	label:"Passagiere pro Jahr"}}
{"_source":{"uri":"http://dbpedia.org/ontology/purpose"	label:"Zweck"}}
{"_source":{"uri":"http://dbpedia.org/ontology/revenue"	label:"Einnahmen"}}
{"_source":{"uri":"http://dbpedia.org/ontology/country"	label:"Land"}}
{"_source":{"uri":"http://dbpedia.org/ontology/distributingCompany"	label:"Vertriebsgesellschaft"}}
{"_source":{"uri":"http://dbpedia.org/ontology/distributingLabel"	label:"Etikett verteilen"}}
{"_source":{"uri":"http://dbpedia.org/ontology/division"	label:"Einteilung"}}
{"_source":{"uri":"http://dbpedia.org/ontology/foundedBy"	label:"gegründet von"}}
{"_source":{"uri":"http://dbpedia.org/ontology/genre"	label:"Genre"}}
{"_source":{"uri":"http://dbpedia.org/ontology/headquarter"	label:"Hauptquartier"}}
{"_source":{"uri":"http://dbpedia.org/ontology/industry"	label:"Industrie"}}
{"_source":{"uri":"http://dbpedia.org/ontology/keyPerson"	label:"Schlüsselperson"}}
{"_source":{"uri":"http://dbpedia.org/ontology/keyPerson"	label:"CEO"}}
{"_source":{"uri":"http://dbpedia.org/ontology/locationCountry"	label:"Standort Land"}}
{"_source":{"uri":"http://dbpedia.org/ontology/operator"	label:"Operator"}}
{"_source":{"uri":"http://dbpedia.org/ontology/owner"	label:"Inhaber"}}
{"_source":{"uri":"http://dbpedia.org/ontology/owningCompany"	label:"Eigentümer Firma"}}
{"_source":{"uri":"http://dbpedia.org/ontology/parentCompany"	label:"Muttergesellschaft"}}
{"_source":{"uri":"http://dbpedia.org/ontology/predecessor"	label:"Vorgänger"}}
{"_source":{"uri":"http://dbpedia.org/ontology/product"	label:"Produkt"}}
{"_source":{"uri":"http://dbpedia.org/ontology/regionServed"	label:"Region serviert"}}
{"_source":{"uri":"http://dbpedia.org/ontology/service"	label:"Bedienung"}}
{"_source":{"uri":"http://dbpedia.org/ontology/subsidiary"	label:"Tochtergesellschaft"}}
{"_source":{"uri":"http://dbpedia.org/ontology/type"	label:"Art"}}
{"_source":{"uri":"http://dbpedia.org/ontology/destination"	label:"Ziel"}}
{"_source":{"uri":"http://dbpedia.org/ontology/targetAirport"	label:"Zielflughafen"}}
{"_source":{"uri":"http://dbpedia.org/ontology/vehiclesInFleet"	label:"Fahrzeugtypen in der Flotte"}}
{"_source":{"uri":"http://dbpedia.org/ontology/wikiPageLength"	label:"Seitenlänge der Wiki-Seite"}}
{"_source":{"uri":"http://dbpedia.org/ontology/icaoAirlineCode"	label:"ICAO-Code"}}
{"_source":{"uri":"http://dbpedia.org/ontology/wikiPageRedirects"	label:"Wikipage-Weiterleitung"}}
{"_source":{"uri":"http://dbpedia.org/ontology/numberOfLines"	label:"anzahl der Zeilen"}}
{"_source":{"uri":"http://dbpedia.org/ontology/originalName"	label:"Originalname"}}
{"_source":{"uri":"http://dbpedia.org/ontology/successor"	label:"Nachfolger"}}
{"_source":{"uri":"http://dbpedia.org/ontology/revenueYear"	label:"Jahr der ausgewiesenen Einnahmen"}}
{"_source":{"uri":"http://dbpedia.org/ontology/assets"	label:"Vermögenswerte"}}
{"_source":{"uri":"http://dbpedia.org/ontology/assets"	label:"Aktiva"}}
{"_source":{"uri":"http://dbpedia.org/ontology/closingDate"	label:"Einsendeschluss"}}
{"_source":{"uri":"http://dbpedia.org/ontology/dissolutionDate"	label:"Auflösungsdatum"}}
{"_source":{"uri":"http://dbpedia.org/ontology/dissolutionYear"	label:"Auflösungsjahr"}}
{"_source":{"uri":"http://dbpedia.org/ontology/equity"	label:"Eigenkapital"}}
{"_source":{"uri":"http://dbpedia.org/ontology/equity"	label:"Einkommen"}}
{"_source":{"uri":"http://dbpedia.org/ontology/isPartOf"	label:"ist ein Teil von"}}
{"_source":{"uri":"http://dbpedia.org/ontology/wikiPageInterLanguageLink"	label:"Link von einer Wikipage zu einer Wikipage in einer anderen Sprache über dasselbe oder ein verwandtes Thema."}}
{"_source":{"uri":"http://dbpedia.org/ontology/iataAirlineCode"	label:"IATA-Code"}}
{"_source":{"uri":"http://dbpedia.org/ontology/hubAirport"	label:"Hub Flughafen"}}
{"_source":{"uri":"http://dbpedia.org/ontology/numberOfOffices"	label:"Anzahl der Büros"}}
{"_source":{"uri":"http://dbpedia.org/ontology/formationDate"	label:"Trainingstermin"}}
{"_source":{"uri":"http://dbpedia.org/ontology/fuelType"	label:"Treibstoffart"}}
{"_source":{"uri":"http://dbpedia.org/ontology/importantStation"	label:"wichtige Station"}}
{"_source":{"uri":"http://dbpedia.org/ontology/alliance"	label:"Allianz"}}
{"_source":{"uri":"http://dbpedia.org/ontology/numberOfLawyers"	label:"Anzahl der Anwälte"}}
{"_source":{"uri":"http://dbpedia.org/ontology/netIncome"	label:"Nettoeinkommen"}}
{"_source":{"uri":"http://dbpedia.org/ontology/operatingIncome"	label:"Betriebsergebnis"}}
{"_source":{"uri":"http://dbpedia.org/ontology/currentStatus"	label:"aktueller Status"}}
{"_source":{"uri":"http://dbpedia.org/ontology/locationCity"	label:"Standort Stadt"}}
{"_source":{"uri":"http://dbpedia.org/ontology/numberOfVehicles"	label:"Zahl der Fahrzeuge"}}
{"_source":{"uri":"http://dbpedia.org/ontology/reportingMark"	label:"Meldemarke"}}
{"_source":{"uri":"http://dbpedia.org/ontology/trackLength"	label:"Spurlänge"}}
{"_source":{"uri":"http://dbpedia.org/ontology/legalForm"	label:"Rechtsform"}}
{"_source":{"uri":"http://dbpedia.org/ontology/typeOfElectrification"	label:"Art der Elektrifizierung"}}
{"_source":{"uri":"http://dbpedia.org/ontology/closingYear"	label:"Abschlussjahr"}}
{"_source":{"uri":"http://dbpedia.org/ontology/numberOfStations"	label:"Anzahl der Stationen"}}
{"_source":{"uri":"http://dbpedia.org/ontology/openingDate"	label:"Eröffnungsdatum"}}
{"_source":{"uri":"http://dbpedia.org/ontology/openingYear"	label:"Eröffnungsjahr"}}
{"_source":{"uri":"http://dbpedia.org/ontology/occupation"	label:"Besetzung"}}
{"_source":{"uri":"http://dbpedia.org/ontology/assetUnderManagement"	label:"verwaltetes Vermögen"}}
{"_source":{"uri":"http://dbpedia.org/ontology/averageSpeed"	label:"Durchschnittsgeschwindigkeit"}}
{"_source":{"uri":"http://dbpedia.org/ontology/topSpeed"	label:"Höchstgeschwindigkeit"}}
{"_source":{"uri":"http://dbpedia.org/ontology/railGauge"	label:"Schienenlehre"}}
{"_source":{"uri":"http://dbpedia.org/ontology/voltageOfElectrification"	label:"Elektrifizierungsspannung"}}
{"_source":{"uri":"http://dbpedia.org/ontology/founder"	label:"Gründer"}}
{"_source":{"uri":"http://dbpedia.org/ontology/birthDate"	label:"Geburtstag"}}
{"_source":{"uri":"http://dbpedia.org/ontology/birthYear"	label:"Geburtsjahr"}}
{"_source":{"uri":"http://dbpedia.org/ontology/leaderFunction"	label:"LeaderFunktion"}}
{"_source":{"uri":"http://dbpedia.org/ontology/spouse"	label:"Ehepartner"}}
{"_source":{"uri":"http://dbpedia.org/ontology/slogan"	label:"Slogan"}}
{"_source":{"uri":"http://dbpedia.org/ontology/firstAirDate"	label:"erstes Sendetermin"}}
{"_source":{"uri":"http://dbpedia.org/ontology/motto"	label:"Motto"}}
{"_source":{"uri":"http://dbpedia.org/ontology/language"	label:"Sprache"}}
{"_source":{"uri":"http://dbpedia.org/ontology/tradingName"	label:"Handelsname"}}
{"_source":{"uri":"http://dbpedia.org/ontology/production"	label:"Produktion"}}
{"_source":{"uri":"http://dbpedia.org/ontology/circulation"	label:"Verkehr"}}
{"_source":{"uri":"http://dbpedia.org/ontology/format"	label:"Format"}}
{"_source":{"uri":"http://dbpedia.org/ontology/chiefEditor"	label:"Chefredakteur"}}
{"_source":{"uri":"http://dbpedia.org/ontology/budget"	label:"Budget"}}
{"_source":{"uri":"http://dbpedia.org/ontology/leader"	label:"Führer"}}
{"_source":{"uri":"http://dbpedia.org/ontology/jurisdiction"	label:"Zuständigkeit"}}
{"_source":{"uri":"http://dbpedia.org/ontology/lccnId"	label:"LCCN Id"}}
{"_source":{"uri":"http://dbpedia.org/ontology/address"	label:"Adresse"}}
{"_source":{"uri":"http://dbpedia.org/ontology/city"	label:"Stadt"}}
{"_source":{"uri":"http://dbpedia.org/ontology/foundationPlace"	label:"Gründungsort"}}
{"_source":{"uri":"http://dbpedia.org/ontology/formationYear"	label:"Gründungsjahr"}}
{"_source":{"uri":"http://dbpedia.org/ontology/parentOrganisation"	label:"übergeordnete Organisation"}}
{"_source":{"uri":"http://dbpedia.org/ontology/numberOfStudents"	label:"Anzahl der Studenten"}}
{"_source":{"uri":"http://dbpedia.org/ontology/state"	label:"Zustand"}}
{"_source":{"uri":"http://dbpedia.org/ontology/officialSchoolColour"	label:"offizielle Schulfarbe"}}
{"_source":{"uri":"http://dbpedia.org/ontology/affiliation"	label:"Zugehörigkeit"}}
{"_source":{"uri":"http://dbpedia.org/ontology/province"	label:"Provinz"}}
{"_source":{"uri":"http://dbpedia.org/ontology/numberOfVolunteers"	label:"Anzahl der Freiwilligen"}}
{"_source":{"uri":"http://dbpedia.org/ontology/startDate"	label:"Anfangsdatum"}}
{"_source":{"uri":"http://dbpedia.org/ontology/distanceToCharingCross"	label:"Abstand zum Ladekreuz"}}
{"_source":{"uri":"http://dbpedia.org/ontology/gridReference"	label:"Gitter Referenz"}}
{"_source":{"uri":"http://dbpedia.org/ontology/populationTotal"	label:"Gesamtbevölkerung"}}
{"_source":{"uri":"http://dbpedia.org/ontology/postalCode"	label:"Postleitzahl"}}
{"_source":{"uri":"http://dbpedia.org/ontology/borough"	label:"Bezirk"}}
{"_source":{"uri":"http://dbpedia.org/ontology/soundRecording"	label:"Tonaufnahme"}}
{"_source":{"uri":"http://dbpedia.org/ontology/ceo"	label:"Geschäftsführer"}}
{"_source":{"uri":"http://dbpedia.org/ontology/publisher"	label:"Herausgeber"}}
{"_source":{"uri":"http://dbpedia.org/ontology/writer"	label:"Schriftsteller"}}
{"_source":{"uri":"http://dbpedia.org/ontology/seatingCapacity"	label:"Sitzplatzkapazität"}}
{"_source":{"uri":"http://dbpedia.org/ontology/wikiPageDisambiguates"	label:"Wikipedia disambiguiert"}}
{"_source":{"uri":"http://dbpedia.org/ontology/activeYearsEndYear"	label:"aktive Jahre Ende Jahr"}}
{"_source":{"uri":"http://dbpedia.org/ontology/activeYearsStartYear"	label:"aktive Jahre beginnen Jahr"}}
{"_source":{"uri":"http://dbpedia.org/ontology/alias"	label:"alias"}}
{"_source":{"uri":"http://dbpedia.org/ontology/endDate"	label:"Endtermin"}}
{"_source":{"uri":"http://dbpedia.org/ontology/broadcastArea"	label:"Sendebereich"}}
{"_source":{"uri":"http://dbpedia.org/ontology/knownFor"	label:"bekannt für"}}
{"_source":{"uri":"http://dbpedia.org/ontology/nationality"	label:"Staatsangehörigkeit"}}
{"_source":{"uri":"http://dbpedia.org/ontology/stateOfOrigin"	label:"Herkunftsland"}}
{"_source":{"uri":"http://dbpedia.org/ontology/viafId"	label:"VIAF Id"}}
{"_source":{"uri":"http://dbpedia.org/ontology/almaMater"	label:"Alma Mater"}}
{"_source":{"uri":"http://dbpedia.org/ontology/alternativeName"	label:"alternativer Name"}}
{"_source":{"uri":"http://dbpedia.org/ontology/architect"	label:"Architekt"}}
{"_source":{"uri":"http://dbpedia.org/ontology/map"	label:"Karte"}}
{"_source":{"uri":"http://dbpedia.org/ontology/academicDiscipline"	label:"akademische Disziplin"}}
{"_source":{"uri":"http://dbpedia.org/ontology/institution"	label:"Institution"}}
{"_source":{"uri":"http://dbpedia.org/ontology/doctoralAdvisor"	label:"Doktorvater"}}
{"_source":{"uri":"http://dbpedia.org/ontology/status"	label:"Status"}}
{"_source":{"uri":"http://dbpedia.org/ontology/runtime"	label:"Laufzeit"}}
{"_source":{"uri":"http://dbpedia.org/ontology/author"	label:"Autor"}}
{"_source":{"uri":"http://dbpedia.org/ontology/producer"	label:"Produzent"}}
{"_source":{"uri":"http://dbpedia.org/ontology/productionCompany"	label:"Produktionsfirma"}}
{"_source":{"uri":"http://dbpedia.org/ontology/starring"	label:"mit"}}
{"_source":{"uri":"http://dbpedia.org/ontology/Work/runtime"	label:"Laufzeit"}}
{"_source":{"uri":"http://dbpedia.org/ontology/birthPlace"	label:"Geburtsort"}}
{"_source":{"uri":"http://dbpedia.org/ontology/party"	label:"Party"}}
{"_source":{"uri":"http://dbpedia.org/ontology/termPeriod"	label:"Laufzeit"}}
{"_source":{"uri":"http://dbpedia.org/ontology/demolitionDate"	label:"Abbruchdatum"}}
{"_source":{"uri":"http://dbpedia.org/ontology/electionDateLeader"	label:"Wahlterminführer"}}
{"_source":{"uri":"http://dbpedia.org/ontology/lastElectionDate"	label:"letzter Wahltermin"}}
{"_source":{"uri":"http://dbpedia.org/ontology/legislativePeriodName"	label:"Name der Legislaturperiode"}}
{"_source":{"uri":"http://dbpedia.org/ontology/politicalPartyInLegislature"	label:"politische Partei in der Legislative"}}
{"_source":{"uri":"http://dbpedia.org/ontology/politicalPartyOfLeader"	label:"politische Partei des Führers"}}
{"_source":{"uri":"http://dbpedia.org/ontology/buildingStartDate"	label:"Baubeginn"}}
{"_source":{"uri":"http://dbpedia.org/ontology/birthName"	label:"Geburtsname"}}
{"_source":{"uri":"http://dbpedia.org/ontology/imdbId"	label:"IMDB-ID"}}
{"_source":{"uri":"http://dbpedia.org/ontology/latestReleaseVersion"	label:"neueste Release-Version"}}
{"_source":{"uri":"http://dbpedia.org/ontology/releaseDate"	label:"Veröffentlichungsdatum"}}
{"_source":{"uri":"http://dbpedia.org/ontology/computingPlatform"	label:"Computerplattform"}}
{"_source":{"uri":"http://dbpedia.org/ontology/developer"	label:"Entwickler"}}
{"_source":{"uri":"http://dbpedia.org/ontology/operatingSystem"	label:"Betriebssystem"}}
{"_source":{"uri":"http://dbpedia.org/ontology/license"	label:"Lizenz"}}
{"_source":{"uri":"http://dbpedia.org/ontology/pictureFormat"	label:"Bildformat"}}
{"_source":{"uri":"http://dbpedia.org/ontology/area"	label:"Fläche"}}
{"_source":{"uri":"http://dbpedia.org/ontology/area"	label:"Ebene"}}
{"_source":{"uri":"http://dbpedia.org/ontology/area"	label:"Fläche"}}
{"_source":{"uri":"http://dbpedia.org/ontology/nrhpReferenceNumber"	label:"NRHP-Referenznummer"}}
{"_source":{"uri":"http://dbpedia.org/ontology/yearOfConstruction"	label:"Baujahr"}}
{"_source":{"uri":"http://dbpedia.org/ontology/yearOfConstruction"	label:"Baujahr"}}
{"_source":{"uri":"http://dbpedia.org/ontology/yearOfConstruction"	label:"Herstellungsjahr"}}
{"_source":{"uri":"http://dbpedia.org/ontology/architecturalStyle"	label:"architektonischer Stil"}}
{"_source":{"uri":"http://dbpedia.org/ontology/networth"	label:"networth"}}
{"_source":{"uri":"http://dbpedia.org/ontology/education"	label:"Bildung"}}
{"_source":{"uri":"http://dbpedia.org/ontology/numberOfStaff"	label:"Anzahl der Mitarbeiter"}}
{"_source":{"uri":"http://dbpedia.org/ontology/callSign"	label:"Rufzeichen"}}
{"_source":{"uri":"http://dbpedia.org/ontology/childOrganisation"	label:"Kinderorganisation"}}
{"_source":{"uri":"http://dbpedia.org/ontology/buildingEndDate"	label:"Gebäudeenddatum"}}
{"_source":{"uri":"http://dbpedia.org/ontology/commander"	label:"Kommandant"}}
{"_source":{"uri":"http://dbpedia.org/ontology/digitalChannel"	label:"digitaler Kanal"}}
{"_source":{"uri":"http://dbpedia.org/ontology/employer"	label:"Arbeitgeber"}}
{"_source":{"uri":"http://dbpedia.org/ontology/abbreviation"	label:"Abkürzung"}}
{"_source":{"uri":"http://dbpedia.org/ontology/membership"	label:"Mitgliedschaft"}}
{"_source":{"uri":"http://dbpedia.org/ontology/child"	label:"Kind"}}
{"_source":{"uri":"http://dbpedia.org/ontology/hometown"	label:"Heimatort"}}
{"_source":{"uri":"http://dbpedia.org/ontology/commandStructure"	label:"Befehlsstruktur"}}
{"_source":{"uri":"http://dbpedia.org/ontology/garrison"	label:"Garnison"}}
{"_source":{"uri":"http://dbpedia.org/ontology/isoCodeRegion"	label:"ISO-Regionalcode"}}
{"_source":{"uri":"http://dbpedia.org/ontology/politicalLeader"	label:"politischer Führer"}}
{"_source":{"uri":"http://dbpedia.org/ontology/currentlyUsedFor"	label:"derzeit verwendet für"}}
{"_source":{"uri":"http://dbpedia.org/ontology/deathPlace"	label:"Todesort"}}
{"_source":{"uri":"http://dbpedia.org/ontology/deathPlace"	label:"Ort des Ablebens"}}
{"_source":{"uri":"http://dbpedia.org/ontology/deathPlace"	label:"Todesort"}}
{"_source":{"uri":"http://dbpedia.org/ontology/deathPlace"	label:"Sterbeort"}}
{"_source":{"uri":"http://dbpedia.org/ontology/deathDate"	label:"Todesdatum"}}
{"_source":{"uri":"http://dbpedia.org/ontology/deathYear"	label:"Todesjahr"}}
{"_source":{"uri":"http://dbpedia.org/ontology/restingPlace"	label:"Ruheplatz"}}
{"_source":{"uri":"http://dbpedia.org/ontology/title"	label:"Titel"}}
{"_source":{"uri":"http://dbpedia.org/ontology/diocese"	label:"Diözese"}}
{"_source":{"uri":"http://dbpedia.org/ontology/editor"	label:"Editor"}}
{"_source":{"uri":"http://dbpedia.org/ontology/compressionRatio"	label:"Kompressionsrate"}}
{"_source":{"uri":"http://dbpedia.org/ontology/cylinderBore"	label:"Zylinderbohrung"}}
{"_source":{"uri":"http://dbpedia.org/ontology/pistonStroke"	label:"Kolbenhub"}}
{"_source":{"uri":"http://dbpedia.org/ontology/torqueOutput"	label:"Drehmomentabgabe"}}
{"_source":{"uri":"http://dbpedia.org/ontology/valvetrain"	label:"Ventiltrieb"}}
{"_source":{"uri":"http://dbpedia.org/ontology/configuration"	label:"Aufbau"}}
{"_source":{"uri":"http://dbpedia.org/ontology/displacement"	label:"Verschiebung"}}
{"_source":{"uri":"http://dbpedia.org/ontology/powerOutput"	label:"Ausgangsleistung"}}
{"_source":{"uri":"http://dbpedia.org/ontology/productionEndYear"	label:"Produktionsende Jahr"}}
{"_source":{"uri":"http://dbpedia.org/ontology/productionStartYear"	label:"Produktionsstartjahr"}}
{"_source":{"uri":"http://dbpedia.org/ontology/manufacturer"	label:"Hersteller"}}
{"_source":{"uri":"http://dbpedia.org/ontology/fuelSystem"	label:"Kraftstoffsystem"}}
{"_source":{"uri":"http://dbpedia.org/ontology/blockAlloy"	label:"Blocklegierung"}}
{"_source":{"uri":"http://dbpedia.org/ontology/coolingSystem"	label:"Kühlsystem"}}
{"_source":{"uri":"http://dbpedia.org/ontology/headAlloy"	label:"Kopflegierung"}}
{"_source":{"uri":"http://dbpedia.org/ontology/Engine/cylinderBore"	label:"Zylinderbohrung"}}
{"_source":{"uri":"http://dbpedia.org/ontology/Engine/displacement"	label:"Verschiebung"}}
{"_source":{"uri":"http://dbpedia.org/ontology/Engine/pistonStroke"	label:"Kolbenhub"}}
{"_source":{"uri":"http://dbpedia.org/ontology/Engine/powerOutput"	label:"Leistung"}}
{"_source":{"uri":"http://dbpedia.org/ontology/Engine/torqueOutput"	label:"Drehmomentabgabe"}}
{"_source":{"uri":"http://dbpedia.org/ontology/assembly"	label:"Versammlung"}}
{"_source":{"uri":"http://dbpedia.org/ontology/cost"	label:"Kosten"}}
{"_source":{"uri":"http://dbpedia.org/ontology/tenant"	label:"Mieter"}}
{"_source":{"uri":"http://dbpedia.org/ontology/class"	label:"Klasse"}}
{"_source":{"uri":"http://dbpedia.org/ontology/layout"	label:"Layout"}}
{"_source":{"uri":"http://dbpedia.org/ontology/relatedMeanOfTransportation"	label:"verwandtes Transportmittel"}}
{"_source":{"uri":"http://dbpedia.org/ontology/lastAirDate"	label:"letztes Sendedatum"}}
{"_source":{"uri":"http://dbpedia.org/ontology/broadcastNetwork"	label:"Rundfunknetz"}}
{"_source":{"uri":"http://dbpedia.org/ontology/classification"	label:"Einstufung"}}
{"_source":{"uri":"http://dbpedia.org/ontology/creator"	label:"Schöpfer"}}
{"_source":{"uri":"http://dbpedia.org/ontology/parent"	label:"Elternteil"}}
{"_source":{"uri":"http://dbpedia.org/ontology/residence"	label:"Residenz"}}
{"_source":{"uri":"http://dbpedia.org/ontology/portrayer"	label:"Schilderer"}}
{"_source":{"uri":"http://dbpedia.org/ontology/firstAppearance"	label:"erster Eindruck"}}
{"_source":{"uri":"http://dbpedia.org/ontology/height"	label:"Höhe"}}
{"_source":{"uri":"http://dbpedia.org/ontology/Person/height"	label:"Höhe"}}
{"_source":{"uri":"http://dbpedia.org/ontology/award"	label:"vergeben"}}
{"_source":{"uri":"http://dbpedia.org/ontology/board"	label:"Tafel"}}
{"_source":{"uri":"http://dbpedia.org/ontology/subdivision"	label:"Unterteilung"}}
{"_source":{"uri":"http://dbpedia.org/ontology/background"	label:"Hintergrund"}}
{"_source":{"uri":"http://dbpedia.org/ontology/citizenship"	label:"Staatsbürgerschaft"}}
{"_source":{"uri":"http://dbpedia.org/ontology/designer"	label:"Designer"}}
{"_source":{"uri":"http://dbpedia.org/ontology/recordLabel"	label:"Plattenlabel"}}
{"_source":{"uri":"http://dbpedia.org/ontology/mainOrgan"	label:"Hauptorgel"}}
{"_source":{"uri":"http://dbpedia.org/ontology/mergedWith"	label:"fusioniert mit"}}
{"_source":{"uri":"http://dbpedia.org/ontology/director"	label:"Regisseur"}}
{"_source":{"uri":"http://dbpedia.org/ontology/director"	label:"künstlerischer Leiter"}}
{"_source":{"uri":"http://dbpedia.org/ontology/director"	label:"Regisseur"}}
{"_source":{"uri":"http://dbpedia.org/ontology/director"	label:"Spielleiter"}}
{"_source":{"uri":"http://dbpedia.org/ontology/weight"	label:"Gewicht"}}
{"_source":{"uri":"http://dbpedia.org/ontology/Engine/weight"	label:"Gewicht"}}
{"_source":{"uri":"http://dbpedia.org/ontology/depictionDescription"	label:"Darstellungsbeschreibung"}}
{"_source":{"uri":"http://dbpedia.org/ontology/discipline"	label:"Disziplin"}}
{"_source":{"uri":"http://dbpedia.org/ontology/discipline"	label:"Disziplin"}}
{"_source":{"uri":"http://dbpedia.org/ontology/discipline"	label:"Selbstbeherrschung"}}
{"_source":{"uri":"http://dbpedia.org/ontology/discipline"	label:"Selbstdisziplin"}}
{"_source":{"uri":"http://dbpedia.org/ontology/numberOfEpisodes"	label:"Anzahl der Folgen"}}
{"_source":{"uri":"http://dbpedia.org/ontology/numberOfSeasons"	label:"Anzahl der Jahreszeiten"}}
{"_source":{"uri":"http://dbpedia.org/ontology/composer"	label:"Komponist"}}
{"_source":{"uri":"http://dbpedia.org/ontology/executiveProducer"	label:"Ausführender Produzent"}}
{"_source":{"uri":"http://dbpedia.org/ontology/person"	label:"Person"}}
{"_source":{"uri":"http://dbpedia.org/ontology/artist"	label:"Künstler"}}
{"_source":{"uri":"http://dbpedia.org/ontology/previousWork"	label:"vorherige Arbeit"}}
{"_source":{"uri":"http://dbpedia.org/ontology/subsequentWork"	label:"nachfolgende Arbeit"}}
{"_source":{"uri":"http://dbpedia.org/ontology/bodyStyle"	label:"Körperstil"}}
{"_source":{"uri":"http://dbpedia.org/ontology/currentProduction"	label:"aktuelle Produktion"}}
{"_source":{"uri":"http://dbpedia.org/ontology/distributor"	label:"Verteiler"}}
{"_source":{"uri":"http://dbpedia.org/ontology/musicComposer"	label:"Musik Komponist"}}
{"_source":{"uri":"http://dbpedia.org/ontology/analogChannel"	label:"analoger Kanal"}}
{"_source":{"uri":"http://dbpedia.org/ontology/callsignMeaning"	label:"Rufzeichen Bedeutung"}}
{"_source":{"uri":"http://dbpedia.org/ontology/sisterStation"	label:"Schwesterstation"}}
{"_source":{"uri":"http://dbpedia.org/ontology/numberOfVisitors"	label:"Besucherzahl"}}
{"_source":{"uri":"http://dbpedia.org/ontology/position"	label:"Position"}}
{"_source":{"uri":"http://dbpedia.org/ontology/team"	label:"Mannschaft"}}
{"_source":{"uri":"http://dbpedia.org/ontology/careerStation"	label:"Karrierestation"}}
{"_source":{"uri":"http://dbpedia.org/ontology/imageSize"	label:"Bildgröße"}}
{"_source":{"uri":"http://dbpedia.org/ontology/cpu"	label:"Zentralprozessor"}}
{"_source":{"uri":"http://dbpedia.org/ontology/areaCode"	label:"Vorwahl"}}
{"_source":{"uri":"http://dbpedia.org/ontology/personFunction"	label:"Personenfunktion"}}
{"_source":{"uri":"http://dbpedia.org/ontology/bedCount"	label:"Bettanzahl"}}
{"_source":{"uri":"http://dbpedia.org/ontology/structuralSystem"	label:"strukturelles System"}}
{"_source":{"uri":"http://dbpedia.org/ontology/academicAdvisor"	label:"akademischer Berater"}}
{"_source":{"uri":"http://dbpedia.org/ontology/doctoralStudent"	label:"Doktorand"}}
{"_source":{"uri":"http://dbpedia.org/ontology/numberOfMembers"	label:"Anzahl der Mitglieder"}}
{"_source":{"uri":"http://dbpedia.org/ontology/formerBroadcastNetwork"	label:"ehemaliges Rundfunknetz"}}
{"_source":{"uri":"http://dbpedia.org/ontology/length"	label:"Länge"}}
{"_source":{"uri":"http://dbpedia.org/ontology/modelEndYear"	label:"Modell Ende Jahr"}}
{"_source":{"uri":"http://dbpedia.org/ontology/modelStartYear"	label:"Modellstartjahr"}}
{"_source":{"uri":"http://dbpedia.org/ontology/transmission"	label:"Übertragung"}}
{"_source":{"uri":"http://dbpedia.org/ontology/wheelbase"	label:"Radstand"}}
{"_source":{"uri":"http://dbpedia.org/ontology/width"	label:"Breite"}}
{"_source":{"uri":"http://dbpedia.org/ontology/designCompany"	label:"Designerfirma"}}
{"_source":{"uri":"http://dbpedia.org/ontology/engine"	label:"Motor"}}
{"_source":{"uri":"http://dbpedia.org/ontology/engine"	label:"Aggregat"}}
{"_source":{"uri":"http://dbpedia.org/ontology/engine"	label:"Antrieb"}}
{"_source":{"uri":"http://dbpedia.org/ontology/engine"	label:"Maschine"}}
{"_source":{"uri":"http://dbpedia.org/ontology/engine"	label:"Motor"}}
{"_source":{"uri":"http://dbpedia.org/ontology/engine"	label:"Triebwerk"}}
{"_source":{"uri":"http://dbpedia.org/ontology/engine"	label:"Murl"}}
{"_source":{"uri":"http://dbpedia.org/ontology/Automobile/wheelbase"	label:"Radstand"}}
{"_source":{"uri":"http://dbpedia.org/ontology/MeanOfTransportation/height"	label:"Höhe"}}
{"_source":{"uri":"http://dbpedia.org/ontology/MeanOfTransportation/height"	label:"Gipfel"}}
{"_source":{"uri":"http://dbpedia.org/ontology/MeanOfTransportation/height"	label:"Glanzleistung"}}
{"_source":{"uri":"http://dbpedia.org/ontology/MeanOfTransportation/height"	label:"Glanzlicht"}}
{"_source":{"uri":"http://dbpedia.org/ontology/MeanOfTransportation/height"	label:"Glanzpunkt"}}
{"_source":{"uri":"http://dbpedia.org/ontology/MeanOfTransportation/height"	label:"großer Augenblick"}}
{"_source":{"uri":"http://dbpedia.org/ontology/MeanOfTransportation/height"	label:"großer Moment"}}
{"_source":{"uri":"http://dbpedia.org/ontology/MeanOfTransportation/height"	label:"Highlight"}}
{"_source":{"uri":"http://dbpedia.org/ontology/MeanOfTransportation/height"	label:"Höhe"}}
{"_source":{"uri":"http://dbpedia.org/ontology/MeanOfTransportation/height"	label:"Höhepunkt"}}
{"_source":{"uri":"http://dbpedia.org/ontology/MeanOfTransportation/height"	label:"Krönung"}}
{"_source":{"uri":"http://dbpedia.org/ontology/MeanOfTransportation/height"	label:"Spitze"}}
{"_source":{"uri":"http://dbpedia.org/ontology/MeanOfTransportation/height"	label:"Spitzenleistung"}}
{"_source":{"uri":"http://dbpedia.org/ontology/MeanOfTransportation/height"	label:"Sternstunde"}}
{"_source":{"uri":"http://dbpedia.org/ontology/MeanOfTransportation/length"	label:"Länge"}}
{"_source":{"uri":"http://dbpedia.org/ontology/MeanOfTransportation/weight"	label:"Gewicht"}}
{"_source":{"uri":"http://dbpedia.org/ontology/MeanOfTransportation/width"	label:"Breite"}}
{"_source":{"uri":"http://dbpedia.org/ontology/frazioni"	label:"Fraktionen"}}
{"_source":{"uri":"http://dbpedia.org/ontology/areaTotal"	label:"Gesamtfläche"}}
{"_source":{"uri":"http://dbpedia.org/ontology/elevation"	label:"Höhe"}}
{"_source":{"uri":"http://dbpedia.org/ontology/populationAsOf"	label:"Bevölkerung ab"}}
{"_source":{"uri":"http://dbpedia.org/ontology/region"	label:"Region"}}
{"_source":{"uri":"http://dbpedia.org/ontology/saint"	label:"Heilige"}}
{"_source":{"uri":"http://dbpedia.org/ontology/PopulatedPlace/areaTotal"	label:"Gesamtfläche"}}
{"_source":{"uri":"http://dbpedia.org/ontology/president"	label:"Präsident"}}
{"_source":{"uri":"http://dbpedia.org/ontology/mouthElevation"	label:"Mundhöhe"}}
{"_source":{"uri":"http://dbpedia.org/ontology/mouthMountain"	label:"Mund Berg"}}
{"_source":{"uri":"http://dbpedia.org/ontology/mouthPlace"	label:"Mundplatz"}}
{"_source":{"uri":"http://dbpedia.org/ontology/riverMouth"	label:"Flussmündung"}}
{"_source":{"uri":"http://dbpedia.org/ontology/club"	label:"Verein"}}
{"_source":{"uri":"http://dbpedia.org/ontology/year"	label:"Jahr"}}
{"_source":{"uri":"http://dbpedia.org/ontology/formerChannel"	label:"ehemaliger Kanal"}}
{"_source":{"uri":"http://dbpedia.org/ontology/virtualChannel"	label:"virtueller Kanal"}}
{"_source":{"uri":"http://dbpedia.org/ontology/namedAfter"	label:"benannt nach"}}
{"_source":{"uri":"http://dbpedia.org/ontology/facilityId"	label:"Einrichtungs-ID"}}
{"_source":{"uri":"http://dbpedia.org/ontology/issn"	label:"issn"}}
{"_source":{"uri":"http://dbpedia.org/ontology/logo"	label:"Logo"}}
{"_source":{"uri":"http://dbpedia.org/ontology/relative"	label:"relativ"}}
{"_source":{"uri":"http://dbpedia.org/ontology/origin"	label:"Ursprung"}}
{"_source":{"uri":"http://dbpedia.org/ontology/areaLand"	label:"Flächenland"}}
{"_source":{"uri":"http://dbpedia.org/ontology/areaWater"	label:"Flächenwasser"}}
{"_source":{"uri":"http://dbpedia.org/ontology/populationDensity"	label:"Bevölkerungsdichte"}}
{"_source":{"uri":"http://dbpedia.org/ontology/utcOffset"	label:"UTC-Offset"}}
{"_source":{"uri":"http://dbpedia.org/ontology/timeZone"	label:"Zeitzone"}}
{"_source":{"uri":"http://dbpedia.org/ontology/PopulatedPlace/area"	label:"Fläche"}}
{"_source":{"uri":"http://dbpedia.org/ontology/PopulatedPlace/populationDensity"	label:"Bevölkerungsdichte"}}
{"_source":{"uri":"http://dbpedia.org/ontology/automobilePlatform"	label:"Automobilplattform"}}
{"_source":{"uri":"http://dbpedia.org/ontology/oilSystem"	label:"Ölsystem"}}
{"_source":{"uri":"http://dbpedia.org/ontology/lineLength"	label:"Linienlänge"}}
{"_source":{"uri":"http://dbpedia.org/ontology/company"	label:"Unternehmen"}}
{"_source":{"uri":"http://dbpedia.org/ontology/company"	label:"Projekt"}}
{"_source":{"uri":"http://dbpedia.org/ontology/company"	label:"Streben"}}
{"_source":{"uri":"http://dbpedia.org/ontology/company"	label:"Unternehmen"}}
{"_source":{"uri":"http://dbpedia.org/ontology/company"	label:"Unternehmung"}}
{"_source":{"uri":"http://dbpedia.org/ontology/company"	label:"Vorhaben"}}
{"_source":{"uri":"http://dbpedia.org/ontology/company"	label:"Ansinnen"}}
{"_source":{"uri":"http://dbpedia.org/ontology/company"	label:"Unterfangen"}}
{"_source":{"uri":"http://dbpedia.org/ontology/network"	label:"Netzwerk"}}
{"_source":{"uri":"http://dbpedia.org/ontology/network"	label:"Netz"}}
{"_source":{"uri":"http://dbpedia.org/ontology/network"	label:"Netzwerk"}}
{"_source":{"uri":"http://dbpedia.org/ontology/builder"	label:"Baumeister"}}
