# Supplementary material for: Beyond Templates and BERT: Headword-centric parsing for semantic question answering in non-english financial domains
Source: PLoS One. 2026 May 4;21(5):e0347261. doi: 10.1371/journal.pone.0347261 (PMC13138744; doi:10.1371/journal.pone.0347261)
Supplement: S3 Repository — (Available at: [https://github.com/jamalalqundus/INAGQA]). (TXT) [file pone.0347261.s003.txt]

https://github.com/jamalalqundus/INAGQA
